# Supplementary material for: Excess Folic Acid Supplementation Before and During Pregnancy and Lactation Activates Fos Gene Expression and Alters Behaviors in Male Mouse Offspring
Source: Front Neurosci. 2019 Apr 5;13:313. doi: 10.3389/fnins.2019.00313 (PMC6460239; doi:10.3389/fnins.2019.00313)
Supplement: Supplementary file 2 [file Table_1.XLS]

## Sheet: Sheet1
Table S1. Differential expressed genes in MFA compared to control at P21d
GeneID	GeneName	Locus	Con_FPKM	MFA_FPKM	log2(MFA/Con)	up-or-down	p_value	q_value	Description
ENSMUSG00000067547	Gm7666	15:6579870-6663313	0.947886	21.0211	4.47098	up	0.00025	0.0120506	predicted pseudogene 7666 [Source:MGI Symbol;Acc:MGI:3648907]
ENSMUSG00000035383	Pmch	10:88091071-88146941	9.40141	177.285	4.23705	up	5e-05	0.0034989	pro-melanin-concentrating hormone [Source:MGI Symbol;Acc:MGI:97629]
ENSMUSG00000060938	Rpl26	11:68901582-68906989	10.1614	91.3395	3.16814	up	5e-05	0.0034989	ribosomal protein L26 [Source:MGI Symbol;Acc:MGI:106022]
ENSMUSG00000034990	Otoa	7:121081649-121163097	0.134893	1.11423	3.04616	up	5e-05	0.0034989	otoancorin [Source:MGI Symbol;Acc:MGI:2149209]
ENSMUSG00000074604	Mgst2	3:51660359-51682677	0.0994412	0.74657	2.90836	up	0.0003	0.0136757	microsomal glutathione S-transferase 2 [Source:MGI Symbol;Acc:MGI:2448481]
ENSMUSG00000027377	Mall	2:127704385-127729932	0.223288	1.59393	2.83561	up	0.0001	0.00602075	mal, T cell differentiation protein-like [Source:MGI Symbol;Acc:MGI:2385152]
ENSMUSG00000035451	Foxa1	12:57540630-57546121	0.140109	0.942796	2.7504	up	0.0015	0.042209	forkhead box A1 [Source:MGI Symbol;Acc:MGI:1347472]
ENSMUSG00000085558	4930412C18Rik	4:9770584-9823411	0.373347	2.38482	2.67529	up	5e-05	0.0034989	-
ENSMUSG00000002831	Plin4	17:56079656-56109803	0.487104	2.87887	2.5632	up	0.00145	0.0413121	perilipin 4 [Source:MGI Symbol;Acc:MGI:1929709]
ENSMUSG00000018566	Slc2a4	11:69942538-69948188	0.866024	4.68104	2.43435	up	5e-05	0.0034989	solute carrier family 2 (facilitated glucose transporter), member 4 [Source:MGI Symbol;Acc:MGI:95758]
ENSMUSG00000038775	Vill	9:119052777-119071525	0.291177	1.43599	2.30208	up	0.00175	0.0463039	villin-like [Source:MGI Symbol;Acc:MGI:1201781]
ENSMUSG00000018486	Wnt9b	11:103727363-103749821	0.147757	0.703575	2.25148	up	0.0002	0.0103269	wingless-type MMTV integration site family, member 9B [Source:MGI Symbol;Acc:MGI:1197020]
ENSMUSG00000059246	Foxb1	9:69757709-69830845	0.354674	1.63439	2.20419	up	0.00115	0.0344245	forkhead box B1 [Source:MGI Symbol;Acc:MGI:1927549]
ENSMUSG00000058126	Tpm3-rs7	14:113314607-113316713	4.38192	20.0243	2.19211	up	5e-05	0.0034989	tropomyosin 3, related sequence 7 [Source:MGI Symbol;Acc:MGI:99705]
ENSMUSG00000037727	Avp	2:130580619-130582554	22.3906	97.627	2.12439	up	5e-05	0.0034989	arginine vasopressin [Source:MGI Symbol;Acc:MGI:88121]
ENSMUSG00000002930	Ppp1r17	6:56017496-56032689	0.37043	1.57471	2.08781	up	0.0005	0.0194573	protein phosphatase 1, regulatory subunit 17 [Source:MGI Symbol;Acc:MGI:1333876]
ENSMUSG00000054027	Nt5dc3	10:86779004-86838389	3.73814	15.2705	2.03035	up	5e-05	0.0034989	5'-nucleotidase domain containing 3 [Source:MGI Symbol;Acc:MGI:3513266]
ENSMUSG00000021685	Otp	13:94875601-94885130	1.08032	4.08939	1.92042	up	5e-05	0.0034989	orthopedia homolog (Drosophila) [Source:MGI Symbol;Acc:MGI:99835]
ENSMUSG00000029595	Lhx5	5:120419658-120441223	0.599603	2.2623	1.91571	up	0.0008	0.0276277	LIM homeobox protein 5 [Source:MGI Symbol;Acc:MGI:107792]
ENSMUSG00000031491	Chrna6	8:27403213-27413944	0.87769	3.28415	1.90374	up	5e-05	0.0034989	cholinergic receptor, nicotinic, alpha polypeptide 6 [Source:MGI Symbol;Acc:MGI:106213]
ENSMUSG00000033882	Rbm46	3:82837227-82876483	0.229284	0.841663	1.8761	up	0.0008	0.0276277	RNA binding motif protein 46 [Source:MGI Symbol;Acc:MGI:3645057]
ENSMUSG00000021609	Slc6a3	13:73536746-73578672	5.07774	18.1885	1.84077	up	5e-05	0.0034989	solute carrier family 6 (neurotransmitter transporter, dopamine), member 3 [Source:MGI Symbol;Acc:MGI:94862]
ENSMUSG00000027074	Slc43a3	2:84936578-84958509	0.370921	1.32222	1.83378	up	0.0008	0.0276277	solute carrier family 43, member 3 [Source:MGI Symbol;Acc:MGI:1931054]
ENSMUSG00000075217	4833423E24Rik	2:85483593-85519024	0.31259	1.07948	1.788	up	0.00085	0.0285511	RIKEN cDNA 4833423E24 gene [Source:MGI Symbol;Acc:MGI:2687041]
ENSMUSG00000078612	1700024P16Rik	4:104913455-105016863	0.152265	0.522252	1.77816	up	0.00085	0.0285511	RIKEN cDNA 1700024P16 gene [Source:MGI Symbol;Acc:MGI:2685466]
ENSMUSG00000027360	Hdc	2:126593666-126619299	1.24103	4.19089	1.75572	up	0.0001	0.00602075	histidine decarboxylase [Source:MGI Symbol;Acc:MGI:96062]
ENSMUSG00000090698	Apold1	6:134981717-134986836	1.20755	3.92098	1.69914	up	5e-05	0.0034989	apolipoprotein L domain containing 1 [Source:MGI Symbol;Acc:MGI:2685921]
ENSMUSG00000042353	Frem3	8:80611079-80695356	0.247359	0.785037	1.66616	up	5e-05	0.0034989	Fras1 related extracellular matrix protein 3 [Source:MGI Symbol;Acc:MGI:2685641]
ENSMUSG00000022510	Trp63	16:25683762-25892102	0.231512	0.729891	1.6566	up	0.0014	0.0403195	transformation related protein 63 [Source:MGI Symbol;Acc:MGI:1330810]
ENSMUSG00000024866	Acy3	19:3986660-3990007	1.8992	5.80524	1.61196	up	5e-05	0.0034989	aspartoacylase (aminoacylase) 3 [Source:MGI Symbol;Acc:MGI:1918920]
ENSMUSG00000031980	Agt	8:124556533-124569706	36.7738	112.12	1.60829	up	5e-05	0.0034989	angiotensinogen (serpin peptidase inhibitor, clade A, member 8) [Source:MGI Symbol;Acc:MGI:87963]
ENSMUSG00000043924	Ncmap	4:135369575-135398227	0.41512	1.25474	1.59579	up	0.00175	0.0463039	noncompact myelin associated protein [Source:MGI Symbol;Acc:MGI:2444888]
ENSMUSG00000041674	BC006965	11:112663926-112781976	0.704556	2.12806	1.59475	up	0.00035	0.0153836	-
ENSMUSG00000030109	Slc6a12	6:121343075-121365775	1.06592	3.21838	1.59423	up	0.00195	0.0496208	solute carrier family 6 (neurotransmitter transporter, betaine/GABA), member 12 [Source:MGI Symbol;Acc:MGI:95628]
ENSMUSG00000051113	Fam71e1	7:44496580-44501486	2.8709	8.58752	1.58074	up	0.001	0.0314075	family with sequence similarity 71, member E1 [Source:MGI Symbol;Acc:MGI:1922788]
ENSMUSG00000020732	Rab37	11:115091430-115162236	1.66446	4.95035	1.57248	up	5e-05	0.0034989	RAB37, member RAS oncogene family [Source:MGI Symbol;Acc:MGI:1929945]
ENSMUSG00000031212	Pgr15l	X:97072595-97082104	0.767105	2.26032	1.55903	up	5e-05	0.0034989	G protein-coupled receptor 15-like [Source:MGI Symbol;Acc:MGI:2676330]
ENSMUSG00000040564	Apoc1	7:19689480-19692660	7.66562	22.2687	1.53854	up	0.00095	0.0306207	apolipoprotein C-I [Source:MGI Symbol;Acc:MGI:88053]
ENSMUSG00000030528	Blm	7:80454732-80535119	0.712703	2.06723	1.53633	up	0.00045	0.0181307	Bloom syndrome, RecQ helicase-like [Source:MGI Symbol;Acc:MGI:1328362]
ENSMUSG00000042622	Maff	15:79347540-79359072	0.958536	2.77199	1.53202	up	0.0002	0.0103269	v-maf musculoaponeurotic fibrosarcoma oncogene family, protein F (avian) [Source:MGI Symbol;Acc:MGI:96910]
ENSMUSG00000054667	Irs4	X:141710997-141726163	1.4283	4.12363	1.52962	up	5e-05	0.0034989	insulin receptor substrate 4 [Source:MGI Symbol;Acc:MGI:1338009]
ENSMUSG00000051136	Ghsr	3:27371350-27378010	0.257316	0.742199	1.52826	up	0.00095	0.0306207	growth hormone secretagogue receptor [Source:MGI Symbol;Acc:MGI:2441906]
ENSMUSG00000021848	Otx2	14:48657678-48667644	2.13339	6.06548	1.50747	up	0.00035	0.0153836	orthodenticle homolog 2 [Source:MGI Symbol;Acc:MGI:97451]
ENSMUSG00000019577	Pdk4	6:5483350-5496309	3.74203	10.5026	1.48885	up	5e-05	0.0034989	pyruvate dehydrogenase kinase, isoenzyme 4 [Source:MGI Symbol;Acc:MGI:1351481]
ENSMUSG00000045268	Zfp691	4:119169512-119174195	3.12907	8.37807	1.42088	up	5e-05	0.0034989	zinc finger protein 691 [Source:MGI Symbol;Acc:MGI:3041163]
ENSMUSG00000019232	Etnppl	3:130617447-130637521	3.54113	9.46832	1.4189	up	5e-05	0.0034989	ethanolamine phosphate phospholyase [Source:MGI Symbol;Acc:MGI:1919010]
ENSMUSG00000057969	Sema3b	9:107597673-107609229	0.693441	1.84537	1.41207	up	0.00015	0.00833885	sema domain, immunoglobulin domain (Ig), short basic domain, secreted, (semaphorin) 3B [Source:MGI Symbol;Acc:MGI:107561]
ENSMUSG00000044361	BC024139	15:76119516-76126596	0.456106	1.20693	1.4039	up	0.00185	0.0481513	cDNA sequence BC024139 [Source:MGI Symbol;Acc:MGI:2442591]
ENSMUSG00000023484	Prph	15:99055173-99058978	1.43033	3.73033	1.38295	up	0.0006	0.0223147	peripherin [Source:MGI Symbol;Acc:MGI:97774]
ENSMUSG00000081225	Cyp2j12	4:96099317-96141152	1.06137	2.7674	1.3826	up	0.0002	0.0103269	cytochrome P450, family 2, subfamily j, polypeptide 12 [Source:MGI Symbol;Acc:MGI:3717097]
ENSMUSG00000054474	Thnsl2	6:71128165-71144439	0.870583	2.24984	1.36977	up	0.00035	0.0153836	threonine synthase-like 2 (bacterial) [Source:MGI Symbol;Acc:MGI:3041254]
ENSMUSG00000031492	Chrnb3	8:27368710-27399729	0.897568	2.30207	1.35884	up	0.0001	0.00602075	cholinergic receptor, nicotinic, beta polypeptide 3 [Source:MGI Symbol;Acc:MGI:106212]
ENSMUSG00000063652	Slc22a21	11:53949964-53980332	0.657789	1.65799	1.33374	up	0.001	0.0314075	solute carrier family 22 (organic cation transporter), member 21 [Source:MGI Symbol;Acc:MGI:1929481]
ENSMUSG00000031340	Gabre	X:72255998-72274803	1.1158	2.79861	1.32663	up	5e-05	0.0034989	gamma-aminobutyric acid (GABA) A receptor, subunit epsilon [Source:MGI Symbol;Acc:MGI:1330235]
ENSMUSG00000002289	Angptl4	17:33773749-33781575	1.11363	2.75823	1.30847	up	0.00095	0.0306207	angiopoietin-like 4 [Source:MGI Symbol;Acc:MGI:1888999]
ENSMUSG00000037254	Itih2	2:10094592-10131396	1.15863	2.86773	1.30748	up	0.0019	0.0486589	inter-alpha trypsin inhibitor, heavy chain 2 [Source:MGI Symbol;Acc:MGI:96619]
ENSMUSG00000027654	Fam83d	2:158768092-158786637	4.71612	11.6442	1.30394	up	5e-05	0.0034989	family with sequence similarity 83, member D [Source:MGI Symbol;Acc:MGI:1919128]
ENSMUSG00000028753	Vwa5b1	4:138565359-138635884	1.04654	2.56319	1.29231	up	0.00025	0.0120506	von Willebrand factor A domain containing 5B1 [Source:MGI Symbol;Acc:MGI:1922968]
ENSMUSG00000033739	Fkbpl	17:34644763-34646324	10.4078	25.3276	1.28305	up	0.00015	0.00833885	FK506 binding protein-like [Source:MGI Symbol;Acc:MGI:1932127]
ENSMUSG00000044770	Scml4	10:42860369-42960780	1.0931	2.65388	1.27967	up	0.001	0.0314075	sex comb on midleg-like 4 (Drosophila) [Source:MGI Symbol;Acc:MGI:2446140]
ENSMUSG00000010476	Ebf3	7:137193672-137314445	1.9507	4.68927	1.26537	up	5e-05	0.0034989	early B cell factor 3 [Source:MGI Symbol;Acc:MGI:894289]
ENSMUSG00000070407	Hs3st3b1	11:63885791-63922290	0.400879	0.960255	1.26025	up	0.0019	0.0486589	heparan sulfate (glucosamine) 3-O-sulfotransferase 3B1 [Source:MGI Symbol;Acc:MGI:1333853]
ENSMUSG00000038112	AW551984	9:39587395-39604403	7.5341	18.0427	1.25991	up	0.00055	0.0208438	expressed sequence AW551984 [Source:MGI Symbol;Acc:MGI:2143322]
ENSMUSG00000031344	Gabrq	X:72825177-72842602	2.60756	6.21844	1.25385	up	5e-05	0.0034989	gamma-aminobutyric acid (GABA) A receptor, subunit theta [Source:MGI Symbol;Acc:MGI:1888498]
ENSMUSG00000000214	Th	7:142892751-142931128	8.22781	19.458	1.24178	up	5e-05	0.0034989	tyrosine hydroxylase [Source:MGI Symbol;Acc:MGI:98735]
ENSMUSG00000051980	Casr	16:36493695-36562141	0.76685	1.80427	1.2344	up	0.0005	0.0194573	calcium-sensing receptor [Source:MGI Symbol;Acc:MGI:1351351]
ENSMUSG00000037868	Egr2	10:67535474-67542188	2.63753	6.19945	1.23295	up	5e-05	0.0034989	early growth response 2 [Source:MGI Symbol;Acc:MGI:95296]
ENSMUSG00000021567	Nkd2	13:73818533-73847631	0.780661	1.82552	1.22554	up	0.00065	0.0235699	naked cuticle 2 homolog (Drosophila) [Source:MGI Symbol;Acc:MGI:1919543]
ENSMUSG00000020182	Ddc	11:11814100-11898144	12.8128	29.8327	1.21931	up	5e-05	0.0034989	dopa decarboxylase [Source:MGI Symbol;Acc:MGI:94876]
ENSMUSG00000025094	Slc18a2	19:59259511-59296012	3.67376	8.54986	1.21864	up	5e-05	0.0034989	solute carrier family 18 (vesicular monoamine), member 2 [Source:MGI Symbol;Acc:MGI:106677]
ENSMUSG00000028003	Lrat	3:82876704-83015049	0.835493	1.93505	1.21167	up	5e-05	0.0034989	lecithin-retinol acyltransferase (phosphatidylcholine-retinol-O-acyltransferase) [Source:MGI Symbol;Acc:MGI:1891259]
ENSMUSG00000031209	Heph	X:96306177-96574485	1.52253	3.48476	1.19459	up	5e-05	0.0034989	hephaestin [Source:MGI Symbol;Acc:MGI:1332240]
ENSMUSG00000006522	Itih3	14:30908572-30923760	16.6642	37.7798	1.18086	up	5e-05	0.0034989	inter-alpha trypsin inhibitor, heavy chain 3 [Source:MGI Symbol;Acc:MGI:96620]
ENSMUSG00000024042	Sik1	17:31844247-31855792	3.65471	8.27538	1.17907	up	5e-05	0.0034989	salt inducible kinase 1 [Source:MGI Symbol;Acc:MGI:104754]
ENSMUSG00000005892	Trh	6:92242060-92244650	4.50254	10.0707	1.16136	up	5e-05	0.0034989	thyrotropin releasing hormone [Source:MGI Symbol;Acc:MGI:98823]
ENSMUSG00000021250	Fos	12:85473889-85477273	18.1983	40.6007	1.1577	up	5e-05	0.0034989	FBJ osteosarcoma oncogene [Source:MGI Symbol;Acc:MGI:95574]
ENSMUSG00000097785	B230217O12Rik	19:57323384-57360775	2.285	5.08354	1.15364	up	5e-05	0.0034989	-
ENSMUSG00000032034	Kcnj5	9:32314782-32344237	0.524166	1.15629	1.1414	up	0.001	0.0314075	potassium inwardly-rectifying channel, subfamily J, member 5 [Source:MGI Symbol;Acc:MGI:104755]
ENSMUSG00000027301	Oxt	2:130576172-130577054	18.8286	41.4265	1.13763	up	0.0009	0.0294252	oxytocin [Source:MGI Symbol;Acc:MGI:97453]
ENSMUSG00000060530	A930017M01Rik	15:44881379-44883055	4.38971	9.65371	1.13696	up	5e-05	0.0034989	RIKEN cDNA A930017M01 gene [Source:MGI Symbol;Acc:MGI:2685151]
ENSMUSG00000031210	Gpr165	X:96713440-96719388	7.77273	17.0352	1.13203	up	5e-05	0.0034989	G protein-coupled receptor 165 [Source:MGI Symbol;Acc:MGI:1923456]
ENSMUSG00000015354	Pcolce2	9:95618910-95698096	0.840996	1.82183	1.11522	up	0.0007	0.0249855	procollagen C-endopeptidase enhancer 2 [Source:MGI Symbol;Acc:MGI:1923727]
ENSMUSG00000038630	Zkscan16	4:58943627-58958355	6.83721	14.7777	1.11194	up	5e-05	0.0034989	zinc finger with KRAB and SCAN domains 16 [Source:MGI Symbol;Acc:MGI:3510405]
ENSMUSG00000000120	Ngfr	11:95568817-95587735	1.28163	2.76932	1.11155	up	0.00015	0.00833885	nerve growth factor receptor (TNFR superfamily, member 16) [Source:MGI Symbol;Acc:MGI:97323]
ENSMUSG00000047109	Cldn14	16:93919030-94008837	2.07598	4.4659	1.10516	up	0.0016	0.0437873	claudin 14 [Source:MGI Symbol;Acc:MGI:1860425]
ENSMUSG00000004317	Clcn5	X:7153809-7319358	4.20719	9.02378	1.10088	up	5e-05	0.0034989	chloride channel, voltage-sensitive 5 [Source:MGI Symbol;Acc:MGI:99486]
ENSMUSG00000030110	Ret	6:118151744-118197718	4.94377	10.5414	1.09238	up	5e-05	0.0034989	ret proto-oncogene [Source:MGI Symbol;Acc:MGI:97902]
ENSMUSG00000022602	Arc	15:74669082-74672570	41.1433	87.1844	1.08341	up	5e-05	0.0034989	activity regulated cytoskeletal-associated protein [Source:MGI Symbol;Acc:MGI:88067]
ENSMUSG00000022096	Hr	14:70552211-70573548	10.3814	21.8442	1.07325	up	5e-05	0.0034989	hairless [Source:MGI Symbol;Acc:MGI:96223]
ENSMUSG00000030108	Slc6a13	6:121300226-121337733	2.85392	6.00359	1.07288	up	0.00015	0.00833885	solute carrier family 6 (neurotransmitter transporter, GABA), member 13 [Source:MGI Symbol;Acc:MGI:95629]
ENSMUSG00000030111	A2m	6:121635375-121679227	1.21305	2.53076	1.06093	up	0.0002	0.0103269	alpha-2-macroglobulin [Source:MGI Symbol;Acc:MGI:2449119]
ENSMUSG00000031654	Cbln1	8:87468853-87472592	8.53009	17.7929	1.06067	up	5e-05	0.0034989	cerebellin 1 precursor protein [Source:MGI Symbol;Acc:MGI:88281]
ENSMUSG00000049985	Ankrd55	13:112288450-112384002	1.81273	3.76365	1.05397	up	0.0008	0.0276277	ankyrin repeat domain 55 [Source:MGI Symbol;Acc:MGI:1924568]
ENSMUSG00000020183	Cpm	10:117629499-117687352	5.6233	11.6672	1.05297	up	5e-05	0.0034989	carboxypeptidase M [Source:MGI Symbol;Acc:MGI:1917824]
ENSMUSG00000000791	Il12rb1	8:70808448-70821424	1.27248	2.62385	1.04404	up	0.00145	0.0413121	interleukin 12 receptor, beta 1 [Source:MGI Symbol;Acc:MGI:104579]
ENSMUSG00000032006	Pdgfd	9:6168611-6378843	1.83851	3.77568	1.0382	up	0.0014	0.0403195	platelet-derived growth factor, D polypeptide [Source:MGI Symbol;Acc:MGI:1919035]
ENSMUSG00000036357	Gpr101	X:57496667-57503757	3.77752	7.66709	1.02124	up	5e-05	0.0034989	G protein-coupled receptor 101 [Source:MGI Symbol;Acc:MGI:2685211]
ENSMUSG00000051590	Map3k19	1:127815252-127855031	0.894275	1.81388	1.02029	up	0.00015	0.00833885	mitogen-activated protein kinase kinase kinase 19 [Source:MGI Symbol;Acc:MGI:1203481]
ENSMUSG00000028195	Cyr61	3:145646975-145649981	2.82163	5.71062	1.01712	up	0.00045	0.0181307	cysteine rich protein 61 [Source:MGI Symbol;Acc:MGI:88613]
ENSMUSG00000040856	Dlk1	12:109452822-109463336	14.0379	28.3778	1.01544	up	5e-05	0.0034989	delta-like 1 homolog (Drosophila) [Source:MGI Symbol;Acc:MGI:94900]
ENSMUSG00000004098	Col5a3	9:20770049-20815067	0.533733	1.07398	1.00877	up	0.00145	0.0413121	collagen, type V, alpha 3 [Source:MGI Symbol;Acc:MGI:1858212]
ENSMUSG00000032265	Fam46a	9:85320438-85327348	1.39699	2.80374	1.00503	up	5e-05	0.0034989	family with sequence similarity 46, member A [Source:MGI Symbol;Acc:MGI:2670964]
ENSMUSG00000021091	Serpina3n	12:104406728-104414329	13.1683	26.3949	1.00319	up	5e-05	0.0034989	serine (or cysteine) peptidase inhibitor, clade A, member 3N [Source:MGI Symbol;Acc:MGI:105045]
ENSMUSG00000078889	Gm14288	2:175789356-175801093	1.46454	0.0804623	-4.18599	down	0.00015	0.00833885	predicted gene 14288 [Source:MGI Symbol;Acc:MGI:3706570]
ENSMUSG00000021281	Tnfaip2	12:111442468-111455018	0.746658	0.0796486	-3.22873	down	0.0001	0.00602075	tumor necrosis factor, alpha-induced protein 2 [Source:MGI Symbol;Acc:MGI:104960]
ENSMUSG00000059897	Zfp930	8:69226342-69228980	1.82793	0.259494	-2.81644	down	0.0006	0.0223147	zinc finger protein 930 [Source:MGI Symbol;Acc:MGI:2675306]
ENSMUSG00000100515	Gm17916	1:115668987-115684624	3.01192	0.628355	-2.26103	down	0.0011	0.0333027	predicted gene, 17916 [Source:MGI Symbol;Acc:MGI:5010101]
ENSMUSG00000105987	AI506816	5:23698295-23712667	2.11647	0.482024	-2.13448	down	5e-05	0.0034989	-
ENSMUSG00000032446	Eomes	9:118478211-118486132	1.11308	0.268767	-2.05013	down	0.0001	0.00602075	eomesodermin [Source:MGI Symbol;Acc:MGI:1201683]
ENSMUSG00000100131	Gm28439	1:24611534-24612700	181.027	45.4181	-1.99487	down	5e-05	0.0034989	predicted gene 28439 [Source:MGI Symbol;Acc:MGI:5579145]
ENSMUSG00000091400	Gm6356	14:6965448-6973818	2.67679	0.805495	-1.73255	down	5e-05	0.0034989	predicted gene 6356 [Source:MGI Symbol;Acc:MGI:3646390]
ENSMUSG00000091478	Gm10039	11:100361715-100362126	63.9552	19.4153	-1.71987	down	5e-05	0.0034989	predicted pseudogene 10039 [Source:MGI Symbol;Acc:MGI:3704382]
ENSMUSG00000068696	Gpr88	3:116249653-116253503	138.002	43.8465	-1.65415	down	5e-05	0.0034989	G-protein coupled receptor 88 [Source:MGI Symbol;Acc:MGI:1927653]
ENSMUSG00000019865	Nmbr	10:14705590-14770850	5.12311	1.62775	-1.65414	down	0.0016	0.0437873	neuromedin B receptor [Source:MGI Symbol;Acc:MGI:1100525]
ENSMUSG00000058748	Zfp958	8:4613166-4630231	2.28127	0.728672	-1.64649	down	5e-05	0.0034989	zinc finger protein 958 [Source:MGI Symbol;Acc:MGI:2385298]
ENSMUSG00000032551	1110059G10Rik	9:122945088-122951000	7.46919	2.46973	-1.5966	down	0.0002	0.0103269	RIKEN cDNA 1110059G10 gene [Source:MGI Symbol;Acc:MGI:1913452]
ENSMUSG00000023345	Poc1a	9:106281060-106350521	5.26801	1.81201	-1.53967	down	0.00165	0.0446957	POC1 centriolar protein homolog A (Chlamydomonas) [Source:MGI Symbol;Acc:MGI:1917485]
ENSMUSG00000069727	Gm5595	7:42660104-42692742	0.701942	0.242114	-1.53567	down	0.00105	0.0325929	predicted gene 5595 [Source:MGI Symbol;Acc:MGI:3648690]
ENSMUSG00000051341	Zfp52	17:21555045-21562066	1.1372	0.393018	-1.53282	down	0.00185	0.0481513	zinc finger protein 52 [Source:MGI Symbol;Acc:MGI:99199]
ENSMUSG00000078861	Zfp931	2:178067694-178078476	4.43096	1.53436	-1.52999	down	0.00025	0.0120506	zinc finger protein 931 [Source:MGI Symbol;Acc:MGI:2441662]
ENSMUSG00000022342	Kcnv1	15:45106283-45114934	19.6934	6.87078	-1.51916	down	5e-05	0.0034989	potassium channel, subfamily V, member 1 [Source:MGI Symbol;Acc:MGI:1914748]
ENSMUSG00000048562	Sp8	12:118846328-118852578	1.92113	0.670858	-1.51788	down	5e-05	0.0034989	trans-acting transcription factor 8 [Source:MGI Symbol;Acc:MGI:2443471]
ENSMUSG00000073062	Zxdb	X:94724568-94730187	2.48287	0.86781	-1.51656	down	5e-05	0.0034989	zinc finger, X-linked, duplicated B [Source:MGI Symbol;Acc:MGI:3694898]
ENSMUSG00000028294	Cfap206	4:34688558-34730206	1.10029	0.386952	-1.50766	down	0.0011	0.0333027	cilia and flagella associated protein 206 [Source:MGI Symbol;Acc:MGI:1916579]
ENSMUSG00000035258	Abi3bp	16:56477845-56690128	3.08149	1.11411	-1.46774	down	5e-05	0.0034989	ABI gene family, member 3 (NESH) binding protein [Source:MGI Symbol;Acc:MGI:2444583]
ENSMUSG00000022769	Sdf2l1	16:17130137-17132383	27.7403	10.163	-1.44866	down	5e-05	0.0034989	stromal cell-derived factor 2-like 1 [Source:MGI Symbol;Acc:MGI:2149842]
ENSMUSG00000030446	Zfp273	13:67796593-67830985	1.99903	0.767329	-1.38138	down	0.00185	0.0481513	zinc finger protein 273 [Source:MGI Symbol;Acc:MGI:3036278]
ENSMUSG00000026730	Pter	2:12924040-13003455	14.7144	5.6929	-1.37	down	5e-05	0.0034989	phosphotriesterase related [Source:MGI Symbol;Acc:MGI:107372]
ENSMUSG00000021510	Zfp729a	13:67617000-67637791	2.91022	1.13647	-1.35657	down	5e-05	0.0034989	zinc finger protein 729a [Source:MGI Symbol;Acc:MGI:3036250]
ENSMUSG00000062931	Zfp938	10:82224849-82241280	3.9229	1.54046	-1.34856	down	0.0001	0.00602075	zinc finger protein 938 [Source:MGI Symbol;Acc:MGI:3621440]
ENSMUSG00000033972	Zfp944	17:22337988-22361400	1.85753	0.731155	-1.34513	down	0.00015	0.00833885	zinc finger protein 944 [Source:MGI Symbol;Acc:MGI:2442394]
ENSMUSG00000020178	Adora2a	10:75316942-75334788	40.9158	16.1083	-1.34485	down	5e-05	0.0034989	adenosine A2a receptor [Source:MGI Symbol;Acc:MGI:99402]
ENSMUSG00000090641	Zfp712	13:67038593-67061170	1.6317	0.663277	-1.2987	down	0.00025	0.0120506	zinc finger protein 712 [Source:MGI Symbol;Acc:MGI:1925501]
ENSMUSG00000108228	6430584L05Rik	6:55396886-55412285	2.32386	0.95088	-1.28919	down	0.00015	0.00833885	-
ENSMUSG00000024317	Rnf138	18:21001340-21028223	2.73372	1.12074	-1.28641	down	0.00015	0.00833885	ring finger protein 138 [Source:MGI Symbol;Acc:MGI:1929211]
ENSMUSG00000041324	Inhba	13:16011850-16027211	2.85949	1.17569	-1.28225	down	0.00115	0.0344245	inhibin beta-A [Source:MGI Symbol;Acc:MGI:96570]
ENSMUSG00000020447	Npc1l1	11:6211012-6230143	0.998893	0.415061	-1.26701	down	0.00125	0.0367288	NPC1-like 1 [Source:MGI Symbol;Acc:MGI:2685089]
ENSMUSG00000035776	Cd99l2	X:71420059-71492849	83.7619	35.042	-1.25721	down	5e-05	0.0034989	CD99 antigen-like 2 [Source:MGI Symbol;Acc:MGI:2177151]
ENSMUSG00000071267	Zfp942	17:21926959-21962464	2.01072	0.841395	-1.25686	down	0.0012	0.0357202	zinc finger protein 942 [Source:MGI Symbol;Acc:MGI:1920483]
ENSMUSG00000002870	Mcm2	6:88883473-88898780	2.41864	1.0161	-1.25115	down	0.0006	0.0223147	minichromosome maintenance deficient 2 mitotin (S. cerevisiae) [Source:MGI Symbol;Acc:MGI:105380]
ENSMUSG00000020290	Xpo1	11:23256040-23298249	24.2963	10.2946	-1.23885	down	5e-05	0.0034989	exportin 1, CRM1 homolog (yeast) [Source:MGI Symbol;Acc:MGI:2144013]
ENSMUSG00000029335	Bmp3	5:98854414-98884396	3.30684	1.41803	-1.22157	down	5e-05	0.0034989	bone morphogenetic protein 3 [Source:MGI Symbol;Acc:MGI:88179]
ENSMUSG00000030592	Ryr1	7:29003343-29125179	1.99847	0.875729	-1.19034	down	0.0001	0.00602075	ryanodine receptor 1, skeletal muscle [Source:MGI Symbol;Acc:MGI:99659]
ENSMUSG00000024990	Rbp4	19:38116619-38125321	26.0838	11.55	-1.17527	down	5e-05	0.0034989	retinol binding protein 4, plasma [Source:MGI Symbol;Acc:MGI:97879]
ENSMUSG00000090546	Cdr1	X:61183245-61185558	6.77802	3.03266	-1.16028	down	5e-05	0.0034989	cerebellar degeneration related antigen 1 [Source:MGI Symbol;Acc:MGI:88359]
ENSMUSG00000043439	E130012A19Rik	11:97627388-97629702	30.82	13.8713	-1.15176	down	5e-05	0.0034989	RIKEN cDNA E130012A19 gene [Source:MGI Symbol;Acc:MGI:2143991]
ENSMUSG00000046922	Gpr6	10:41069988-41072285	20.4881	9.27099	-1.14399	down	5e-05	0.0034989	G protein-coupled receptor 6 [Source:MGI Symbol;Acc:MGI:2155249]
ENSMUSG00000020895	Tmem107	11:69070805-69073293	8.95229	4.06023	-1.1407	down	0.0011	0.0333027	transmembrane protein 107 [Source:MGI Symbol;Acc:MGI:1914160]
ENSMUSG00000030792	Dkkl1	7:45207524-45211883	7.53479	3.45355	-1.12548	down	0.0016	0.0437873	dickkopf-like 1 [Source:MGI Symbol;Acc:MGI:1354963]
ENSMUSG00000029359	Tesc	5:118027742-118061878	43.2455	19.8728	-1.12176	down	5e-05	0.0034989	tescalcin [Source:MGI Symbol;Acc:MGI:1930803]
ENSMUSG00000074165	Zfp788	7:41633202-41651530	12.4214	5.72317	-1.11794	down	5e-05	0.0034989	zinc finger protein 788 [Source:MGI Symbol;Acc:MGI:1914857]
ENSMUSG00000035355	Kcnh4	11:100740375-100759942	4.20215	1.94332	-1.1126	down	5e-05	0.0034989	potassium voltage-gated channel, subfamily H (eag-related), member 4 [Source:MGI Symbol;Acc:MGI:2156184]
ENSMUSG00000010797	Wnt2	6:17988939-18030585	2.575	1.19345	-1.10944	down	0.00105	0.0325929	wingless-type MMTV integration site family, member 2 [Source:MGI Symbol;Acc:MGI:98954]
ENSMUSG00000074733	Zfp950	19:60889748-61140840	7.75216	3.60031	-1.10648	down	0.00045	0.0181307	zinc finger protein 950 [Source:MGI Symbol;Acc:MGI:2652824]
ENSMUSG00000028859	Csf3r	4:126024549-126044440	1.83948	0.856682	-1.10247	down	0.0005	0.0194573	colony stimulating factor 3 receptor (granulocyte) [Source:MGI Symbol;Acc:MGI:1339755]
ENSMUSG00000045573	Penk	4:4133530-4188703	377.914	176.368	-1.09947	down	5e-05	0.0034989	preproenkephalin [Source:MGI Symbol;Acc:MGI:104629]
ENSMUSG00000075273	Ttc30b	2:75935848-75938585	4.07973	1.90513	-1.09859	down	0.0001	0.00602075	tetratricopeptide repeat domain 30B [Source:MGI Symbol;Acc:MGI:1919671]
ENSMUSG00000078137	Ankrd63	2:118699102-118703963	15.2607	7.13432	-1.09698	down	5e-05	0.0034989	ankyrin repeat domain 63 [Source:MGI Symbol;Acc:MGI:2686183]
ENSMUSG00000059839	Zfp874b	13:67471513-67484225	2.93417	1.39156	-1.07625	down	0.00025	0.0120506	zinc finger protein 874b [Source:MGI Symbol;Acc:MGI:3040702]
ENSMUSG00000032532	Cck	9:121489824-121495689	700.579	333.444	-1.0711	down	5e-05	0.0034989	cholecystokinin [Source:MGI Symbol;Acc:MGI:88297]
ENSMUSG00000007656	Arpp19	9:75037613-75060313	219.006	104.384	-1.06907	down	5e-05	0.0034989	cAMP-regulated phosphoprotein 19 [Source:MGI Symbol;Acc:MGI:1891691]
ENSMUSG00000061013	Mkx	18:6910458-7004780	7.60314	3.64219	-1.06179	down	0.0001	0.00602075	mohawk homeobox [Source:MGI Symbol;Acc:MGI:2687286]
ENSMUSG00000046321	Hs3st2	7:121314809-121609334	30.7456	14.7502	-1.05964	down	5e-05	0.0034989	heparan sulfate (glucosamine) 3-O-sulfotransferase 2 [Source:MGI Symbol;Acc:MGI:1333802]
ENSMUSG00000067928	Zfp760	17:21707740-21725636	2.82425	1.35731	-1.05712	down	0.0001	0.00602075	zinc finger protein 760 [Source:MGI Symbol;Acc:MGI:2679257]
ENSMUSG00000020950	Foxg1	12:49382659-49407360	62.108	30.0534	-1.04725	down	5e-05	0.0034989	forkhead box G1 [Source:MGI Symbol;Acc:MGI:1347464]
ENSMUSG00000061132	Blnk	19:40928926-40994535	3.41264	1.66245	-1.03758	down	0.00155	0.0431593	B cell linker [Source:MGI Symbol;Acc:MGI:96878]
ENSMUSG00000064345	mt-Nd2	MT:3913-5016	3094.88	1508.47	-1.0368	down	5e-05	0.0034989	mitochondrially encoded NADH dehydrogenase 2 [Source:MGI Symbol;Acc:MGI:102500]
ENSMUSG00000031216	Stard8	X:99003247-99074728	9.16341	4.49407	-1.02786	down	0.0004	0.0168836	START domain containing 8 [Source:MGI Symbol;Acc:MGI:2448556]
ENSMUSG00000027004	Frzb	2:80411969-80447625	9.49828	4.66824	-1.02479	down	5e-05	0.0034989	frizzled-related protein [Source:MGI Symbol;Acc:MGI:892032]
ENSMUSG00000090015	Gm15446	5:109922648-109943936	4.28582	2.12512	-1.01203	down	0.0011	0.0333027	predicted gene 15446 [Source:MGI Symbol;Acc:MGI:3709333]
ENSMUSG00000024172	St6gal2	17:55445381-55514581	10.7571	5.33945	-1.01052	down	5e-05	0.0034989	beta galactoside alpha 2,6 sialyltransferase 2 [Source:MGI Symbol;Acc:MGI:2445190]
ENSMUSG00000000355	Mcts1	X:38600577-38613426	48.1808	24.0233	-1.00402	down	5e-05	0.0034989	malignant T cell amplified sequence 1 [Source:MGI Symbol;Acc:MGI:1916245]
ENSMUSG00000057396	Zfp759	13:67128227-67141787	1.98382	0.991272	-1.00093	down	0.00135	0.0391623	zinc finger protein 759 [Source:MGI Symbol;Acc:MGI:2446280]
ENSMUSG00000060678	Hist1h4c	13:23698059-23698454	2.31296	0	#NAME?	down	0.00155	0.0431593	histone cluster 1, H4c [Source:MGI Symbol;Acc:MGI:2448421]
ENSMUSG00000064796	Terc	3:96414436-96414859	1.36215	0	#NAME?	down	0.0017	0.0455857	-
ENSMUSG00000022595	Lypd2	15:74732246-74734329	0.771064	0	#NAME?	down	0.00035	0.0153836	Ly6/Plaur domain containing 2 [Source:MGI Symbol;Acc:MGI:1915561]
