# Supplementary material for: Excess Folic Acid Supplementation Before and During Pregnancy and Lactation Activates Fos Gene Expression and Alters Behaviors in Male Mouse Offspring
Source: Front Neurosci. 2019 Apr 5;13:313. doi: 10.3389/fnins.2019.00313 (PMC6460239; doi:10.3389/fnins.2019.00313)
Supplement: Supplementary file 4 [file Table_3.XLS]

## Sheet: Sheet1 (2)
Table S3. Differential expressed genes in HFA compared to LFA at P21d
GeneID	GeneName	Locus	LFA_FPKM	HFA_FPKM		log2(LFA/HFA)	up-or-down	p_value	q_value	Description
ENSMUSG00000060093	Hist1h4a	13:23760691-23761230	0	0.893302	0	#NUM!	up	5e-05	0.01136	histone cluster 1, H4a [Source:MGI Symbol;Acc:MGI:2448419]
ENSMUSG00000064796	Terc	3:96414436-96414859	0	2.0453	0	#NUM!	up	5e-05	0.01136	-
ENSMUSG00000078877	Gm14295	2:176798611-176811223	0.873902	15.123	0.0577863	-4.11313	up	5e-05	0.01136	predicted gene 14295 [Source:MGI Symbol;Acc:MGI:3709624]
ENSMUSG00000044176	Spink10	18:62548910-62741387	1.11528	17.1872	0.0648902	-3.94586	up	5e-05	0.01136	serine peptidase inhibitor, Kazal type 10 [Source:MGI Symbol;Acc:MGI:3584533]
ENSMUSG00000072591	5930412G12Rik	5:128579105-128600693	0.589399	2.5011	0.235656	-2.08525	up	5e-05	0.01136	-
ENSMUSG00000041649	Klf8	X:153237465-153396132	0.834552	3.53557	0.236045	-2.08287	up	5e-05	0.01136	Kruppel-like factor 8 [Source:MGI Symbol;Acc:MGI:2442430]
ENSMUSG00000054728	Phactr1	13:42680622-43138526	234.843	753.704	0.311585	-1.6823	up	5e-05	0.01136	phosphatase and actin regulator 1 [Source:MGI Symbol;Acc:MGI:2659021]
ENSMUSG00000091400	Gm6356	14:6965448-6973818	0.830139	2.55257	0.325217	-1.62053	up	0.0001	0.0196346	predicted gene 6356 [Source:MGI Symbol;Acc:MGI:3646390]
ENSMUSG00000026354	Lct	1:128284755-128328318	0.406227	1.22509	0.33159	-1.59253	up	5e-05	0.01136	lactase [Source:MGI Symbol;Acc:MGI:104576]
ENSMUSG00000028648	Ndufs5	4:123712709-123718202	59.8444	171.771	0.348396	-1.5212	up	5e-05	0.01136	NADH dehydrogenase (ubiquinone) Fe-S protein 5 [Source:MGI Symbol;Acc:MGI:1890889]
ENSMUSG00000065037	Rn7sk	9:78175302-78175633	82.3081	223.632	0.368052	-1.44202	up	5e-05	0.01136	-
ENSMUSG00000078870	Gm14410	2:177183452-177206421	6.35588	16.4721	0.385857	-1.37386	up	5e-05	0.01136	predicted gene 14410 [Source:MGI Symbol;Acc:MGI:3709158]
ENSMUSG00000015852	Fcrls	3:87250757-87263738	3.79125	9.2863	0.408263	-1.29243	up	0.0002	0.0327918	Fc receptor-like S, scavenger receptor [Source:MGI Symbol;Acc:MGI:1933397]
ENSMUSG00000032128	Robo3	9:37415668-37433163	2.40236	5.57659	0.430794	-1.21493	up	5e-05	0.01136	roundabout homolog 3 (Drosophila) [Source:MGI Symbol;Acc:MGI:1343102]
ENSMUSG00000027848	Olfml3	3:103722221-103738001	1.37937	2.96073	0.465888	-1.10194	up	5e-05	0.01136	olfactomedin-like 3 [Source:MGI Symbol;Acc:MGI:1914877]
ENSMUSG00000027778	Ift80	3:68892498-69004570	6.05455	12.6974	0.476834	-1.06844	up	5e-05	0.01136	intraflagellar transport 80 [Source:MGI Symbol;Acc:MGI:1915509]
					#DIV/0!	#DIV/0!
ENSMUSG00000098912	1500004A13Rik	3:88775215-88832547	21.6676	0.36569	59.2513	5.88877	down	5e-05	0.01136	-
ENSMUSG00000037727	Avp	2:130580619-130582554	100.803	8.43783	11.9466	3.57852	down	5e-05	0.01136	arginine vasopressin [Source:MGI Symbol;Acc:MGI:88121]
ENSMUSG00000018126	Baiap2l2	15:79258194-79285537	5.61427	0.734377	7.64494	2.93451	down	5e-05	0.01136	BAI1-associated protein 2-like 2 [Source:MGI Symbol;Acc:MGI:2652819]
ENSMUSG00000034990	Otoa	7:121081649-121163097	1.1466	0.15723	7.2925	2.86641	down	5e-05	0.01136	otoancorin [Source:MGI Symbol;Acc:MGI:2149209]
ENSMUSG00000060938	Rpl26	11:68901582-68906989	93.7386	12.9514	7.23772	2.85554	down	5e-05	0.01136	ribosomal protein L26 [Source:MGI Symbol;Acc:MGI:106022]
ENSMUSG00000037868	Egr2	10:67535474-67542188	6.3978	1.17913	5.42586	2.43985	down	5e-05	0.01136	early growth response 2 [Source:MGI Symbol;Acc:MGI:95296]
ENSMUSG00000090394	4930523C07Rik	1:160044381-160080208	1.91138	0.352425	5.42351	2.43923	down	5e-05	0.01136	RIKEN cDNA 4930523C07 gene [Source:MGI Symbol;Acc:MGI:1914897]
ENSMUSG00000041674	BC006965	11:112663926-112781976	2.19301	0.495759	4.42354	2.1452	down	5e-05	0.01136	-
ENSMUSG00000021250	Fos	12:85473889-85477273	41.8559	10.5369	3.97232	1.98998	down	5e-05	0.01136	FBJ osteosarcoma oncogene [Source:MGI Symbol;Acc:MGI:95574]
ENSMUSG00000090698	Apold1	6:134981717-134986836	4.03636	1.12637	3.58351	1.84137	down	5e-05	0.01136	apolipoprotein L domain containing 1 [Source:MGI Symbol;Acc:MGI:2685921]
ENSMUSG00000054027	Nt5dc3	10:86779004-86838389	15.7142	4.55419	3.45049	1.7868	down	5e-05	0.01136	5'-nucleotidase domain containing 3 [Source:MGI Symbol;Acc:MGI:3513266]
ENSMUSG00000022602	Arc	15:74669082-74672570	89.9961	26.1762	3.43809	1.78161	down	5e-05	0.01136	activity regulated cytoskeletal-associated protein [Source:MGI Symbol;Acc:MGI:88067]
ENSMUSG00000027301	Oxt	2:130576172-130577054	42.7038	13.208	3.23318	1.69295	down	5e-05	0.01136	oxytocin [Source:MGI Symbol;Acc:MGI:97453]
ENSMUSG00000033739	Fkbpl	17:34644763-34646324	26.0335	8.41681	3.09304	1.62902	down	5e-05	0.01136	FK506 binding protein-like [Source:MGI Symbol;Acc:MGI:1932127]
ENSMUSG00000071341	Egr4	6:85511120-85513589	38.7053	13.4817	2.87095	1.52153	down	5e-05	0.01136	early growth response 4 [Source:MGI Symbol;Acc:MGI:99252]
ENSMUSG00000023034	Nr4a1	15:101266845-101274792	52.6836	18.5583	2.83882	1.50529	down	5e-05	0.01136	nuclear receptor subfamily 4, group A, member 1 [Source:MGI Symbol;Acc:MGI:1352454]
ENSMUSG00000042622	Maff	15:79347540-79359072	2.85345	1.0191	2.79997	1.48541	down	0.00025	0.0378667	v-maf musculoaponeurotic fibrosarcoma oncogene family, protein F (avian) [Source:MGI Symbol;Acc:MGI:96910]
ENSMUSG00000052837	Junb	8:84976908-84978748	58.5187	21.4679	2.72587	1.44672	down	5e-05	0.01136	jun B proto-oncogene [Source:MGI Symbol;Acc:MGI:96647]
ENSMUSG00000003545	Fosb	7:19302695-19310051	8.17194	3.04762	2.68142	1.423	down	5e-05	0.01136	FBJ osteosarcoma oncogene B [Source:MGI Symbol;Acc:MGI:95575]
ENSMUSG00000045471	Hcrt	11:100761068-100762931	77.2054	28.8417	2.67687	1.42055	down	5e-05	0.01136	hypocretin [Source:MGI Symbol;Acc:MGI:1202306]
ENSMUSG00000002289	Angptl4	17:33773749-33781575	2.8432	1.08028	2.63191	1.39611	down	0.00025	0.0378667	angiopoietin-like 4 [Source:MGI Symbol;Acc:MGI:1888999]
ENSMUSG00000021685	Otp	13:94875601-94885130	4.20521	1.61753	2.59977	1.37839	down	5e-05	0.01136	orthopedia homolog (Drosophila) [Source:MGI Symbol;Acc:MGI:99835]
ENSMUSG00000091971	Hspa1a	17:34969189-34972156	2.06511	0.835018	2.47313	1.30634	down	0.00015	0.0268045	heat shock protein 1A [Source:MGI Symbol;Acc:MGI:96244]
ENSMUSG00000045268	Zfp691	4:119169512-119174195	8.63841	3.56666	2.42199	1.27619	down	0.0001	0.0196346	zinc finger protein 691 [Source:MGI Symbol;Acc:MGI:3041163]
ENSMUSG00000024042	Sik1	17:31844247-31855792	8.53219	3.57137	2.38905	1.25644	down	5e-05	0.01136	salt inducible kinase 1 [Source:MGI Symbol;Acc:MGI:104754]
ENSMUSG00000038418	Egr1	18:34859822-34864984	114.205	48.2438	2.36725	1.24321	down	5e-05	0.01136	early growth response 1 [Source:MGI Symbol;Acc:MGI:95295]
ENSMUSG00000021609	Slc6a3	13:73536746-73578672	18.7058	7.90473	2.36641	1.2427	down	5e-05	0.01136	solute carrier family 6 (neurotransmitter transporter, dopamine), member 3 [Source:MGI Symbol;Acc:MGI:94862]
ENSMUSG00000090877	Hspa1b	17:34956435-34959238	7.35473	3.17013	2.32001	1.21413	down	5e-05	0.01136	heat shock protein 1B [Source:MGI Symbol;Acc:MGI:99517]
ENSMUSG00000033713	Foxn3	12:99194979-99450111	19.0189	8.21116	2.31623	1.21178	down	5e-05	0.01136	forkhead box N3 [Source:MGI Symbol;Acc:MGI:1918625]
ENSMUSG00000000120	Ngfr	11:95568817-95587735	2.85758	1.24114	2.30238	1.20313	down	5e-05	0.01136	nerve growth factor receptor (TNFR superfamily, member 16) [Source:MGI Symbol;Acc:MGI:97323]
ENSMUSG00000042997	Nhlrc3	3:53448582-53463332	8.32463	3.7507	2.21949	1.15023	down	5e-05	0.01136	NHL repeat containing 3 [Source:MGI Symbol;Acc:MGI:2444520]
ENSMUSG00000097785	B230217O12Rik	19:57323384-57360775	5.24008	2.36665	2.21413	1.14674	down	0.0002	0.0327918	-
ENSMUSG00000021647	Cartpt	13:99898483-99900683	15.0458	6.86949	2.19024	1.13109	down	0.00035	0.0492602	CART prepropeptide [Source:MGI Symbol;Acc:MGI:1351330]
ENSMUSG00000045903	Npas4	19:4984354-4989971	6.58767	3.02827	2.17539	1.12127	down	5e-05	0.01136	neuronal PAS domain protein 4 [Source:MGI Symbol;Acc:MGI:2664186]
ENSMUSG00000024190	Dusp1	17:26505589-26508519	28.3751	13.1885	2.1515	1.10534	down	5e-05	0.01136	dual specificity phosphatase 1 [Source:MGI Symbol;Acc:MGI:105120]
ENSMUSG00000039728	Slc6a5	7:49910145-49963856	1.56166	0.731811	2.13397	1.09354	down	0.00035	0.0492602	solute carrier family 6 (neurotransmitter transporter, glycine), member 5 [Source:MGI Symbol;Acc:MGI:105090]
ENSMUSG00000000214	Th	7:142892751-142931128	20.0123	9.53619	2.09856	1.0694	down	5e-05	0.01136	tyrosine hydroxylase [Source:MGI Symbol;Acc:MGI:98735]
ENSMUSG00000029219	Slc10a4	5:73006882-73012955	12.7697	6.14273	2.07883	1.05577	down	5e-05	0.01136	solute carrier family 10 (sodium/bile acid cotransporter family), member 4 [Source:MGI Symbol;Acc:MGI:3606480]
ENSMUSG00000031491	Chrna6	8:27403213-27413944	3.37968	1.62952	2.07403	1.05244	down	0.00025	0.0378667	cholinergic receptor, nicotinic, alpha polypeptide 6 [Source:MGI Symbol;Acc:MGI:106213]
ENSMUSG00000048120	Entpd1	19:40612365-40741602	40.8813	19.7444	2.07053	1.05	down	0.0001	0.0196346	ectonucleoside triphosphate diphosphohydrolase 1 [Source:MGI Symbol;Acc:MGI:102805]
ENSMUSG00000031167	Rbm3	X:8138974-8147964	110.658	54.6512	2.0248	1.01778	down	5e-05	0.01136	RNA binding motif protein 3 [Source:MGI Symbol;Acc:MGI:1099460]
ENSMUSG00000025094	Slc18a2	19:59259511-59296012	8.78819	4.35719	2.01694	1.01217	down	5e-05	0.01136	solute carrier family 18 (vesicular monoamine), member 2 [Source:MGI Symbol;Acc:MGI:106677]
ENSMUSG00000072594	Gm16439	14:44596664-44597228	1.04502	0	#DIV/0!	#DIV/0!	down	5e-05	0.01136	predicted pseudogene 16439 [Source:MGI Symbol;Acc:MGI:3647611]

## Sheet: Sheet1
Table S3. Differential expressed genes in HFA compared to MFA at P21d
GeneID	GeneName	Locus	MFA_FPKM	HFA_FPKM	log2(MFA/HFA)	up-or-down	p_value	q_value	Description
ENSMUSG00000060093	Hist1h4a	13:23760691-23761230	0	0.893302	-	down	5e-05	0.01136	histone cluster 1, H4a [Source:MGI Symbol;Acc:MGI:2448419]
ENSMUSG00000064796	Terc	3:96414436-96414859	0	2.0453	-	down	5e-05	0.01136	-
ENSMUSG00000078877	Gm14295	2:176798611-176811223	0.873902	15.123	-4.11313	down	5e-05	0.01136	predicted gene 14295 [Source:MGI Symbol;Acc:MGI:3709624]
ENSMUSG00000044176	Spink10	18:62548910-62741387	1.11528	17.1872	-3.94586	down	5e-05	0.01136	serine peptidase inhibitor, Kazal type 10 [Source:MGI Symbol;Acc:MGI:3584533]
ENSMUSG00000072591	5930412G12Rik	5:128579105-128600693	0.589399	2.5011	-2.08525	down	5e-05	0.01136	-
ENSMUSG00000041649	Klf8	X:153237465-153396132	0.834552	3.53557	-2.08287	down	5e-05	0.01136	Kruppel-like factor 8 [Source:MGI Symbol;Acc:MGI:2442430]
ENSMUSG00000054728	Phactr1	13:42680622-43138526	234.843	753.704	-1.6823	down	5e-05	0.01136	phosphatase and actin regulator 1 [Source:MGI Symbol;Acc:MGI:2659021]
ENSMUSG00000091400	Gm6356	14:6965448-6973818	0.830139	2.55257	-1.62053	down	0.0001	0.0196346	predicted gene 6356 [Source:MGI Symbol;Acc:MGI:3646390]
ENSMUSG00000026354	Lct	1:128284755-128328318	0.406227	1.22509	-1.59253	down	5e-05	0.01136	lactase [Source:MGI Symbol;Acc:MGI:104576]
ENSMUSG00000028648	Ndufs5	4:123712709-123718202	59.8444	171.771	-1.5212	down	5e-05	0.01136	NADH dehydrogenase (ubiquinone) Fe-S protein 5 [Source:MGI Symbol;Acc:MGI:1890889]
ENSMUSG00000065037	Rn7sk	9:78175302-78175633	82.3081	223.632	-1.44202	down	5e-05	0.01136	-
ENSMUSG00000078870	Gm14410	2:177183452-177206421	6.35588	16.4721	-1.37386	down	5e-05	0.01136	predicted gene 14410 [Source:MGI Symbol;Acc:MGI:3709158]
ENSMUSG00000015852	Fcrls	3:87250757-87263738	3.79125	9.2863	-1.29243	down	0.0002	0.0327918	Fc receptor-like S, scavenger receptor [Source:MGI Symbol;Acc:MGI:1933397]
ENSMUSG00000032128	Robo3	9:37415668-37433163	2.40236	5.57659	-1.21493	down	5e-05	0.01136	roundabout homolog 3 (Drosophila) [Source:MGI Symbol;Acc:MGI:1343102]
ENSMUSG00000027848	Olfml3	3:103722221-103738001	1.37937	2.96073	-1.10194	down	5e-05	0.01136	olfactomedin-like 3 [Source:MGI Symbol;Acc:MGI:1914877]
ENSMUSG00000027778	Ift80	3:68892498-69004570	6.05455	12.6974	-1.06844	down	5e-05	0.01136	intraflagellar transport 80 [Source:MGI Symbol;Acc:MGI:1915509]
ENSMUSG00000098912	1500004A13Rik	3:88775215-88832547	21.6676	0.36569	5.88877	up	5e-05	0.01136	-
ENSMUSG00000037727	Avp	2:130580619-130582554	100.803	8.43783	3.57852	up	5e-05	0.01136	arginine vasopressin [Source:MGI Symbol;Acc:MGI:88121]
ENSMUSG00000018126	Baiap2l2	15:79258194-79285537	5.61427	0.734377	2.93451	up	5e-05	0.01136	BAI1-associated protein 2-like 2 [Source:MGI Symbol;Acc:MGI:2652819]
ENSMUSG00000034990	Otoa	7:121081649-121163097	1.1466	0.15723	2.86641	up	5e-05	0.01136	otoancorin [Source:MGI Symbol;Acc:MGI:2149209]
ENSMUSG00000060938	Rpl26	11:68901582-68906989	93.7386	12.9514	2.85554	up	5e-05	0.01136	ribosomal protein L26 [Source:MGI Symbol;Acc:MGI:106022]
ENSMUSG00000037868	Egr2	10:67535474-67542188	6.3978	1.17913	2.43985	up	5e-05	0.01136	early growth response 2 [Source:MGI Symbol;Acc:MGI:95296]
ENSMUSG00000090394	4930523C07Rik	1:160044381-160080208	1.91138	0.352425	2.43923	up	5e-05	0.01136	RIKEN cDNA 4930523C07 gene [Source:MGI Symbol;Acc:MGI:1914897]
ENSMUSG00000041674	BC006965	11:112663926-112781976	2.19301	0.495759	2.1452	up	5e-05	0.01136	-
ENSMUSG00000021250	Fos	12:85473889-85477273	41.8559	10.5369	1.98998	up	5e-05	0.01136	FBJ osteosarcoma oncogene [Source:MGI Symbol;Acc:MGI:95574]
ENSMUSG00000090698	Apold1	6:134981717-134986836	4.03636	1.12637	1.84137	up	5e-05	0.01136	apolipoprotein L domain containing 1 [Source:MGI Symbol;Acc:MGI:2685921]
ENSMUSG00000054027	Nt5dc3	10:86779004-86838389	15.7142	4.55419	1.7868	up	5e-05	0.01136	5'-nucleotidase domain containing 3 [Source:MGI Symbol;Acc:MGI:3513266]
ENSMUSG00000022602	Arc	15:74669082-74672570	89.9961	26.1762	1.78161	up	5e-05	0.01136	activity regulated cytoskeletal-associated protein [Source:MGI Symbol;Acc:MGI:88067]
ENSMUSG00000027301	Oxt	2:130576172-130577054	42.7038	13.208	1.69295	up	5e-05	0.01136	oxytocin [Source:MGI Symbol;Acc:MGI:97453]
ENSMUSG00000033739	Fkbpl	17:34644763-34646324	26.0335	8.41681	1.62902	up	5e-05	0.01136	FK506 binding protein-like [Source:MGI Symbol;Acc:MGI:1932127]
ENSMUSG00000071341	Egr4	6:85511120-85513589	38.7053	13.4817	1.52153	up	5e-05	0.01136	early growth response 4 [Source:MGI Symbol;Acc:MGI:99252]
ENSMUSG00000023034	Nr4a1	15:101266845-101274792	52.6836	18.5583	1.50529	up	5e-05	0.01136	nuclear receptor subfamily 4, group A, member 1 [Source:MGI Symbol;Acc:MGI:1352454]
ENSMUSG00000042622	Maff	15:79347540-79359072	2.85345	1.0191	1.48541	up	0.00025	0.0378667	v-maf musculoaponeurotic fibrosarcoma oncogene family, protein F (avian) [Source:MGI Symbol;Acc:MGI:96910]
ENSMUSG00000052837	Junb	8:84976908-84978748	58.5187	21.4679	1.44672	up	5e-05	0.01136	jun B proto-oncogene [Source:MGI Symbol;Acc:MGI:96647]
ENSMUSG00000003545	Fosb	7:19302695-19310051	8.17194	3.04762	1.423	up	5e-05	0.01136	FBJ osteosarcoma oncogene B [Source:MGI Symbol;Acc:MGI:95575]
ENSMUSG00000045471	Hcrt	11:100761068-100762931	77.2054	28.8417	1.42055	up	5e-05	0.01136	hypocretin [Source:MGI Symbol;Acc:MGI:1202306]
ENSMUSG00000002289	Angptl4	17:33773749-33781575	2.8432	1.08028	1.39611	up	0.00025	0.0378667	angiopoietin-like 4 [Source:MGI Symbol;Acc:MGI:1888999]
ENSMUSG00000021685	Otp	13:94875601-94885130	4.20521	1.61753	1.37839	up	5e-05	0.01136	orthopedia homolog (Drosophila) [Source:MGI Symbol;Acc:MGI:99835]
ENSMUSG00000091971	Hspa1a	17:34969189-34972156	2.06511	0.835018	1.30634	up	0.00015	0.0268045	heat shock protein 1A [Source:MGI Symbol;Acc:MGI:96244]
ENSMUSG00000045268	Zfp691	4:119169512-119174195	8.63841	3.56666	1.27619	up	0.0001	0.0196346	zinc finger protein 691 [Source:MGI Symbol;Acc:MGI:3041163]
ENSMUSG00000024042	Sik1	17:31844247-31855792	8.53219	3.57137	1.25644	up	5e-05	0.01136	salt inducible kinase 1 [Source:MGI Symbol;Acc:MGI:104754]
ENSMUSG00000038418	Egr1	18:34859822-34864984	114.205	48.2438	1.24321	up	5e-05	0.01136	early growth response 1 [Source:MGI Symbol;Acc:MGI:95295]
ENSMUSG00000021609	Slc6a3	13:73536746-73578672	18.7058	7.90473	1.2427	up	5e-05	0.01136	solute carrier family 6 (neurotransmitter transporter, dopamine), member 3 [Source:MGI Symbol;Acc:MGI:94862]
ENSMUSG00000090877	Hspa1b	17:34956435-34959238	7.35473	3.17013	1.21413	up	5e-05	0.01136	heat shock protein 1B [Source:MGI Symbol;Acc:MGI:99517]
ENSMUSG00000033713	Foxn3	12:99194979-99450111	19.0189	8.21116	1.21178	up	5e-05	0.01136	forkhead box N3 [Source:MGI Symbol;Acc:MGI:1918625]
ENSMUSG00000000120	Ngfr	11:95568817-95587735	2.85758	1.24114	1.20313	up	5e-05	0.01136	nerve growth factor receptor (TNFR superfamily, member 16) [Source:MGI Symbol;Acc:MGI:97323]
ENSMUSG00000042997	Nhlrc3	3:53448582-53463332	8.32463	3.7507	1.15023	up	5e-05	0.01136	NHL repeat containing 3 [Source:MGI Symbol;Acc:MGI:2444520]
ENSMUSG00000097785	B230217O12Rik	19:57323384-57360775	5.24008	2.36665	1.14674	up	0.0002	0.0327918	-
ENSMUSG00000021647	Cartpt	13:99898483-99900683	15.0458	6.86949	1.13109	up	0.00035	0.0492602	CART prepropeptide [Source:MGI Symbol;Acc:MGI:1351330]
ENSMUSG00000045903	Npas4	19:4984354-4989971	6.58767	3.02827	1.12127	up	5e-05	0.01136	neuronal PAS domain protein 4 [Source:MGI Symbol;Acc:MGI:2664186]
ENSMUSG00000024190	Dusp1	17:26505589-26508519	28.3751	13.1885	1.10534	up	5e-05	0.01136	dual specificity phosphatase 1 [Source:MGI Symbol;Acc:MGI:105120]
ENSMUSG00000039728	Slc6a5	7:49910145-49963856	1.56166	0.731811	1.09354	up	0.00035	0.0492602	solute carrier family 6 (neurotransmitter transporter, glycine), member 5 [Source:MGI Symbol;Acc:MGI:105090]
ENSMUSG00000000214	Th	7:142892751-142931128	20.0123	9.53619	1.0694	up	5e-05	0.01136	tyrosine hydroxylase [Source:MGI Symbol;Acc:MGI:98735]
ENSMUSG00000029219	Slc10a4	5:73006882-73012955	12.7697	6.14273	1.05577	up	5e-05	0.01136	solute carrier family 10 (sodium/bile acid cotransporter family), member 4 [Source:MGI Symbol;Acc:MGI:3606480]
ENSMUSG00000031491	Chrna6	8:27403213-27413944	3.37968	1.62952	1.05244	up	0.00025	0.0378667	cholinergic receptor, nicotinic, alpha polypeptide 6 [Source:MGI Symbol;Acc:MGI:106213]
ENSMUSG00000048120	Entpd1	19:40612365-40741602	40.8813	19.7444	1.05	up	0.0001	0.0196346	ectonucleoside triphosphate diphosphohydrolase 1 [Source:MGI Symbol;Acc:MGI:102805]
ENSMUSG00000031167	Rbm3	X:8138974-8147964	110.658	54.6512	1.01778	up	5e-05	0.01136	RNA binding motif protein 3 [Source:MGI Symbol;Acc:MGI:1099460]
ENSMUSG00000025094	Slc18a2	19:59259511-59296012	8.78819	4.35719	1.01217	up	5e-05	0.01136	solute carrier family 18 (vesicular monoamine), member 2 [Source:MGI Symbol;Acc:MGI:106677]
ENSMUSG00000072594	Gm16439	14:44596664-44597228	1.04502	0	inf	up	5e-05	0.01136	predicted pseudogene 16439 [Source:MGI Symbol;Acc:MGI:3647611]
