# Supplementary material for: Excess Folic Acid Supplementation Before and During Pregnancy and Lactation Activates Fos Gene Expression and Alters Behaviors in Male Mouse Offspring
Source: Front Neurosci. 2019 Apr 5;13:313. doi: 10.3389/fnins.2019.00313 (PMC6460239; doi:10.3389/fnins.2019.00313)
Supplement: Supplementary file 5 [file Table_4.XLS]

## Sheet: Sheet1
Table S4. Differential expressed genes in MFA compared to control at P5m
Gene	MFA_Count	Con_Count	Log2（MFA/Con）	p_value	q_value	Up/Down	Locus	Description
ENSMUSG00000047676	6.45251	307.088	-5.57265	2.91e-76	7.88e-72	down	chr3:150072658-150073542:-	ribosomal protein SA, pseudogene 10
ENSMUSG00000078139	0.686036	72.353	-6.72062	1.27e-23	1.72e-19	down	chr13:21495223-21497146:+	cDNA sequence AK157302
ENSMUSG00000076258	347.494	761.97	-1.13275	1.86e-06	0.00387125	down	chr16:11144125-11144181:+	Gm23935
ENSMUSG00000059775	0.366307	37.9652	-6.69548	1.87e-09	1.01e-05	down	chr8:107439176-107439585:-	ribosomal protein S26, pseudogene 1
ENSMUSG00000046623	0	17.6824	#NAME?	3.12e-07	0.00105831	down	chr4:127351086-127354081:-	gap junction beta-4 protein [Rattus norvegicus]
ENSMUSG00000067017	57.6138	126.713	-1.13708	1.01e-06	0.0027368	down	chr1:105455971-105458829:+	unnamed protein product [Mus musculus]
ENSMUSG00000097736	20.1783	94.4652	-2.22698	5.55e-10	5.02e-06	down	chr9:122572497-122679596:+	mCG145127, partial [Mus musculus]
ENSMUSG00000024670	37.2892	5.51992	2.75604	6.39e-08	0.000247239	up	chr19:10789341-10830058:-	CD6 antigen, isoform CRA_a, partial [Mus musculus]
ENSMUSG00000106173	497.008	219.897	1.17644	3.08e-06	0.00595912	up	chr5:30759032-30760477:+	mCG140644, isoform CRA_a [Mus musculus]
Bold: Genes differentially expressed in MFA compared to control and HFA
