# Supplementary material for: Excess Folic Acid Supplementation Before and During Pregnancy and Lactation Activates Fos Gene Expression and Alters Behaviors in Male Mouse Offspring
Source: Front Neurosci. 2019 Apr 5;13:313. doi: 10.3389/fnins.2019.00313 (PMC6460239; doi:10.3389/fnins.2019.00313)
Supplement: Supplementary file 6 [file Table_5.XLS]

## Sheet: Sheet2
Table S5. Differential expressed genes in HFA compared to control at P5m
Gene	HFA_Count	Con_Count	Log2(HFA/Con)	p_val	q_val	Up/Down	Locus	NR:Description
ENSMUSG00000004328	244.028	104.026	1.2301	3.6084e-05	0.0073439	up	chr7:17031507-17062427:-	hypoxia-inducible factor 3-alpha isoform 1 [Mus musculus]
ENSMUSG00000038550	290.762	140.228	1.05206	3.35144e-08	1.6926e-05	up	chr3:95878503-95882251:-	circadian-associated transcriptional repressor [Mus musculus]
ENSMUSG00000064317	108.174	46.914	1.20526	3.16852e-05	0.00654635	up	chr10:78393309-78393756:+	U6 snRNA-associated Sm-like protein LSm7 [Mus musculus]
ENSMUSG00000035885	14182.5	6815.96	1.05712	9.96257e-07	0.000319646	up	chr19:7215158-7217616:-	mCG51330, partial [Mus musculus]
ENSMUSG00000078903	285.216	102.67	1.47404	2.66917e-15	4.28197e-12	up	chr2:175191065-175206917:-	KRAB box and zinc finger, C2H2 type domain containing isoform 1 [Mus musculus]
ENSMUSG00000082377	9.22558	0	Inf	7.03386e-05	0.0128743	up	chr2:177103564-177106488:-	mCG112779 [Mus musculus]
ENSMUSG00000020423	236.993	113.709	1.05949	4.31223e-05	0.0086473	up	chr1:134075170-134079120:-	protein BTG2 [Mus musculus]
ENSMUSG00000079480	346.94	161.102	1.10671	8.4684e-05	0.0151941	up	chrX:102119447-102127669:+	PREDICTED: peptidyl-prolyl cis-trans isomerase NIMA-interacting 4 isoform X2 [Mesocricetus auratus]
ENSMUSG00000021250	310.227	144.98	1.09747	1.67952e-09	1.1451e-06	up	chr12:85473890-85477273:+	proto-oncogene c-Fos [Mus musculus]
ENSMUSG00000046167	102.288	38.732	1.40104	3.67552e-07	0.000138968	up	chr9:54286486-54341786:+	gliomedin [Mus musculus]
ENSMUSG00000038690	3674.29	1835.2	1.00153	4.35777e-21	9.14194e-18	up	chr5:145183698-145192062:-	rCG42655, isoform CRA_b [Rattus norvegicus]
ENSMUSG00000042541	787.853	310.104	1.34518	8.23535e-22	2.04177e-18	up	chr6:6557294-6578663:-	PREDICTED: 26S proteasome complex subunit DSS1 [Pteropus alecto]
ENSMUSG00000046330	4708.86	1883.59	1.32189	0.00016469	0.0259619	up	chr1:72711260-72713809:+	mCG7661 [Mus musculus]
ENSMUSG00000065037	115.73	14.5086	2.99577	2.89699e-07	0.000116186	up	chr9:78175303-78175633:-	Nuclear prelamin A recognition factor [Myotis davidii]
ENSMUSG00000078877	140.571	14.4208	3.28508	1.22814e-28	4.78484e-25	up	chr2:176798612-176811223:+	novel KRAB box and zinc finger, C2H2 type domain containing protein [Mus musculus]
ENSMUSG00000078878	154.53	1.32265	6.86831	3.43535e-11	3.60342e-08	up	chr2:176708328-176721813:+	predicted gene, 100043387 [Mus musculus]
ENSMUSG00000076437	188.465	88.0881	1.09728	1.35195e-06	0.00040967	up	chr2:84669215-84670770:-	selenoprotein H [Mus musculus]
ENSMUSG00000106671	168.551	71.4399	1.23839	2.81181e-08	1.47469e-05	up	chr5:107254338-107256504:-	mCG1031093, partial [Mus musculus]
ENSMUSG00000035674	2332.68	781.014	1.57856	3.13504e-32	1.42498e-28	up	chr7:3617373-3620327:+	unnamed protein product [Mus musculus]
ENSMUSG00000096528	18.6657	1.97222	3.2425	0.00014623	0.0238802	up	chr18:3471630-3474315:+	unnamed protein product [Mus musculus]
ENSMUSG00000016427	496.355	240.941	1.04269	6.20639e-11	6.04502e-08	up	chrX:37187588-37191163:-	PREDICTED: NADH dehydrogenase [ubiquinone] 1 alpha subcomplex subunit 1 [Rattus norvegicus]
ENSMUSG00000073702	5427.54	2595.66	1.0642	3.01743e-25	9.14348e-22	up	chr1:39367842-39371911:+	mCG49427 [Mus musculus]
ENSMUSG00000031762	6084.57	1634.59	1.89623	1.76287e-50	1.60256e-46	up	chr8:94172618-94173567:+	metallothionein 2, partial [Mus musculus]
ENSMUSG00000031765	10610	4072.82	1.38133	9.6431e-46	6.57466e-42	up	chr8:94179089-94180325:+	metallothionein 1, isoform CRA_a, partial [Mus musculus]
ENSMUSG00000071415	3205.1	1495.43	1.09981	1.0136e-07	4.68522e-05	up	chr11:97777527-97782437:-	PREDICTED: 60S ribosomal protein L23 [Chlorocebus sabaeus]
ENSMUSG00000035383	176.082	57.2833	1.62006	3.43025e-11	3.60342e-08	up	chr10:88091072-88092375:+	pro-MCH preproprotein [Mus musculus]
ENSMUSG00000090733	6894.88	2150.98	1.68053	2.2096e-05	0.00485969	up	chr3:90212522-90213651:-	PREDICTED: 40S ribosomal protein S27-like [Otolemur garnettii]
ENSMUSG00000060743	1522.63	574.745	1.40557	8.2304e-12	9.35248e-09	up	chr1:180800832-180813943:-	PREDICTED: LOW QUALITY PROTEIN: histone H3.3C isoform X1 [Mus musculus]
ENSMUSG00000094786	134.227	46.2254	1.53792	7.62794e-10	5.94369e-07	up	chr2:177498215-177509763:+	mCG112779 [Mus musculus]
ENSMUSG00000106173	508.568	221.303	1.20042	0.000160656	0.0254733	up	chr5:30759032-30760477:+	mCG140644, isoform CRA_a [Mus musculus]
ENSMUSG00000079435	2370.51	954.532	1.31233	3.23974e-15	4.90857e-12	up	chrX:134585654-134588062:+	PREDICTED: 60S ribosomal protein L36a [Tarsius syrichta]
ENSMUSG00000078880	38.5466	0	Inf	1.21471e-16	2.07047e-13	up	chr2:176613364-176636344:-	KRAB box and zinc finger, C2H2 type domain containing [Mus musculus]
ENSMUSG00000078886	146.4	32.1621	2.18648	1.075e-09	7.71508e-07	up	chr2:175965331-175980303:+	KRAB box and zinc finger, C2H2 type domain containing [Mus musculus]
ENSMUSG00000020992	123.404	61.0452	1.01544	0.000327388	0.0460233	up	chr12:69790288-69840479:+	unnamed protein product [Mus musculus]
ENSMUSG00000022820	1753.87	793.28	1.14464	9.47441e-05	0.0166701	up	chr16:37647170-37654453:-	NADH dehydrogenase [ubiquinone] 1 beta subcomplex subunit 4 [Mus musculus]
ENSMUSG00000024208	1716.24	619.007	1.47122	1.19814e-05	0.00286513	up	chr17:27122663-27133916:-	ubiquinol-cytochrome-c reductase complex assembly factor 2 [Mus musculus]
ENSMUSG00000062006	1812.46	775.642	1.22449	5.57165e-26	1.89937e-22	up	chr3:130726831-130730398:-	PREDICTED: LOW QUALITY PROTEIN: 60S ribosomal protein L34 [Saimiri boliviensis boliviensis]
ENSMUSG00000025362	6821.21	3334.26	1.03266	1.87897e-24	5.12432e-21	up	chr10:128624530-128626506:-	PREDICTED: 40S ribosomal protein S26-like [Rattus norvegicus]
ENSMUSG00000074735	66.1701	16.089	2.0401	3.15065e-05	0.00654635	up	chr2:150254518-150255591:-	PREDICTED: zinc finger protein 431-like [Mus musculus]
ENSMUSG00000043091	372.689	31.2274	3.57709	3.15532e-45	1.72104e-41	up	chr15:99029891-99038105:+	Tubulin alpha-1C chain [Fukomys damarensis]
ENSMUSG00000000740	8493.71	3799.31	1.16066	1.02308e-08	5.69419e-06	up	chr8:123102350-123105244:+	60S ribosomal protein L13 [Mus musculus]
ENSMUSG00000098234	274.551	128.919	1.09062	7.39197e-06	0.00190961	up	chr1:9941959-9944118:-	mCG146162, partial [Mus musculus]
ENSMUSG00000066362	333.108	151.606	1.13566	5.25505e-10	4.3429e-07	up	chr8:87047689-87048226:+	PREDICTED: 40S ribosomal protein S13 [Equus caballus]
ENSMUSG00000026032	1125.04	426.72	1.39862	1.59541e-07	6.69385e-05	up	chr1:58586384-58595964:+	NADH dehydrogenase [ubiquinone] 1 beta subcomplex subunit 3 [Mus musculus]
ENSMUSG00000078784	571.794	284.591	1.00661	6.83419e-05	0.0125934	up	chr3:14606284-14611285:-	PREDICTED: uncharacterized protein C8orf59 homolog isoform X1 [Mus musculus]
ENSMUSG00000086290	275.68	136.291	1.0163	1.05966e-06	0.000329969	up	chr4:132308678-132311024:+	mCG16251, isoform CRA_a [Mus musculus]
ENSMUSG00000059534	2298.07	1027.48	1.16131	4.07326e-07	0.000146166	up	chr11:4701973-4704342:-	PREDICTED: cytochrome b-c1 complex subunit 9-like isoform 1 [Ceratotherium simum simum]
ENSMUSG00000084786	2416.46	1116.58	1.11381	1.37964e-13	1.88127e-10	up	chr9:20642878-20647140:+	ubiquitin-like protein 5 isoform 1 [Mus musculus]
ENSMUSG00000045996	101.096	46.8844	1.10854	8.62867e-05	0.0153805	up	chr15:36174010-36177010:+	mCG145114, partial [Mus musculus]
ENSMUSG00000027014	10975.4	4918.01	1.15813	2.1407e-05	0.00474643	up	chr2:77881159-77946375:-	pre-mRNA-splicing factor CWC22 homolog isoform 1 [Mus musculus]
ENSMUSG00000040564	57.5455	20.5807	1.48341	0.000149888	0.0243318	up	chr7:19689484-19692658:-	apolipoprotein C-I precursor [Mus musculus]
ENSMUSG00000064372	1794.94	733.249	1.29156	0.000115107	0.0194982	up	chrMT:15356-15422:-	.
ENSMUSG00000063882	1646.56	770.369	1.09583	2.03439e-07	8.40634e-05	up	chr4:116066965-116075071:-	cytochrome b-c1 complex subunit 6, mitochondrial [Mus musculus]
ENSMUSG00000092072	62.6255	17.9748	1.80077	4.87126e-06	0.00132849	up	chr3:106034664-106035092:+	uncharacterized protein C8orf59 homolog [Mus musculus]
ENSMUSG00000074527	301.589	0.329666	9.83736	3.57556e-101	9.75127e-97	up	chr2:176892509-176927809:-	PREDICTED: LOW QUALITY PROTEIN: zinc finger protein 431-like isoform X1 [Mus musculus]
ENSMUSG00000046432	2949.76	1412.96	1.06188	2.88988e-05	0.00610951	up	chrX:136270253-136271978:+	unnamed protein product [Mus musculus]
ENSMUSG00000024902	981.609	420.009	1.22473	4.84909e-14	6.96024e-11	up	chr19:4962306-4966995:+	39S ribosomal protein L11, mitochondrial [Mus musculus]
ENSMUSG00000089756	88.7568	11.4867	2.9499	5.1974e-17	9.44956e-14	up	chr2:175918881-175931100:-	KRAB box and zinc finger C2H2 type domain containing protein isoform 1 [Mus musculus]
ENSMUSG00000030157	87.6857	34.1199	1.36173	2.49383e-05	0.00539776	up	chr6:129180615-129186534:+	C-type lectin domain family 2 member D [Mus musculus]
ENSMUSG00000042737	393.143	196.151	1.00309	5.62679e-09	3.56869e-06	up	chr3:89259358-89267079:+	PREDICTED: dolichol-phosphate mannosyltransferase subunit 3-like [Rattus norvegicus]
ENSMUSG00000079641	943.382	398.863	1.24195	0.000313144	0.0447124	up	chrX:37082520-37085402:-	mCG146274, partial [Mus musculus]
ENSMUSG00000078870	515.991	107.614	2.26149	2.1695e-21	4.93054e-18	up	chr2:177183453-177206421:-	KRAB box and zinc finger, C2H2 type domain containing [Mus musculus]
ENSMUSG00000078879	23.3888	0	Inf	3.85114e-11	3.88993e-08	up	chr2:176670522-176719085:+	KRAB box and zinc finger C2H2 type domain containing protein isoform 1 [Mus musculus]
ENSMUSG00000047721	1050.73	491.05	1.09745	9.50786e-11	8.36446e-08	up	chr7:126695401-126699798:+	GIY-YIG domain containing 2, isoform CRA_d, partial [Mus musculus]
ENSMUSG00000026385	2931.07	1257.09	1.22133	2.97882e-07	0.000117737	up	chr1:120113280-120121078:-	acyl-CoA-binding protein isoform 1 [Mus musculus]
ENSMUSG00000083380	379.236	111.016	1.77234	1.72473e-05	0.00402024	up	chr15:73809507-73809896:-	NADH dehydrogenase [ubiquinone] 1 beta subcomplex subunit 4 [Mus musculus]
ENSMUSG00000078897	25.5838	0	Inf	3.90191e-12	4.83696e-09	up	chr2:175422300-175435807:-	KRAB box and zinc finger, C2H2 type domain containing [Mus musculus]
ENSMUSG00000078898	47.2799	0.9872	5.58174	4.19056e-18	8.1632e-15	up	chr2:175372436-175384201:+	KRAB box and zinc finger C2H2 type domain containing protein isoform 1 [Mus musculus]
ENSMUSG00000078899	1420.08	372.704	1.92987	1.75468e-56	2.39268e-52	up	chr2:175321955-175338197:-	KRAB box and zinc finger, C2H2 type domain containing [Mus musculus]
ENSMUSG00000082765	19.9371	0	Inf	1.05266e-09	7.71508e-07	up	chr2:177125463-177127709:-	PREDICTED: zinc finger protein 120-like, partial [Mus musculus]
ENSMUSG00000046623	0.323479	17.806	-5.78255	7.26492e-06	0.00190509	down	chr4:127351086-127354081:-	gap junction beta-4 protein [Rattus norvegicus]
ENSMUSG00000015852	50.9879	123.031	-1.27079	0.000274158	0.0397703	down	chr3:87250758-87263738:-	Fc receptor-like S, scavenger receptor precursor [Mus musculus]
ENSMUSG00000067017	13.7031	127.54	-3.21838	6.07003e-09	3.67871e-06	down	chr1:105455971-105458829:+	unnamed protein product [Mus musculus]
ENSMUSG00000033036	0	22.7539	#NAME?	5.81961e-09	3.6071e-06	down	chr5:43913144-43913917:+	mCG4207, isoform CRA_b, partial [Mus musculus]
ENSMUSG00000030255	63.1042	136.559	-1.11371	0.000144627	0.0238802	down	chr6:145931641-145965223:+	sarcospan isoform 1 [Mus musculus]
ENSMUSG00000054027	280.154	849.899	-1.60107	2.70804e-06	0.000785676	down	chr10:86779005-86838389:+	5'-nucleotidase domain-containing protein 3 [Mus musculus]
ENSMUSG00000097736	22.1452	95.1153	-2.10269	8.60675e-06	0.00217336	down	chr9:122572497-122679596:+	mCG145127, partial [Mus musculus]
ENSMUSG00000091400	25.7778	131.638	-2.35237	4.79236e-05	0.00933552	down	chr14:6965449-6973818:-	PREDICTED: LOW QUALITY PROTEIN: uncharacterized protein Gm9603 [Mus musculus]
ENSMUSG00000043889	0	16.9364	#NAME?	1.14395e-06	0.000350539	down	chr13:81064684-81065803:+	PREDICTED: actin, cytoplasmic 2 isoform X1 [Colobus angolensis palliatus]
ENSMUSG00000044254	12.0515	43.9098	-1.86533	4.23512e-05	0.00855556	down	chr4:106442329-106464329:-	convertase subtilisin precursor [Mus musculus]

## Sheet: Sheet1
Table S5.Differential expressed genes in HFA compared to control at P5m
Gene	HFA_FPKM	Con_FPKM	Log2(HFA/Con)	p_val	q_val	Up/Down	Locus	NR:Description
ENSMUSG00000004328	244.028	104.026	1.2301	3.6084e-05	0.0073439	up	chr7:17031507-17062427:-	hypoxia-inducible factor 3-alpha isoform 1 [Mus musculus]
ENSMUSG00000046623	0.323479	17.806	-5.78255	7.26492e-06	0.00190509	down	chr4:127351086-127354081:-	gap junction beta-4 protein [Rattus norvegicus]
ENSMUSG00000038550	290.762	140.228	1.05206	3.35144e-08	1.6926e-05	up	chr3:95878503-95882251:-	circadian-associated transcriptional repressor [Mus musculus]
ENSMUSG00000064317	108.174	46.914	1.20526	3.16852e-05	0.00654635	up	chr10:78393309-78393756:+	U6 snRNA-associated Sm-like protein LSm7 [Mus musculus]
ENSMUSG00000035885	14182.5	6815.96	1.05712	9.96257e-07	0.000319646	up	chr19:7215158-7217616:-	mCG51330, partial [Mus musculus]
ENSMUSG00000078903	285.216	102.67	1.47404	2.66917e-15	4.28197e-12	up	chr2:175191065-175206917:-	KRAB box and zinc finger, C2H2 type domain containing isoform 1 [Mus musculus]
ENSMUSG00000082377	9.22558	0	Inf	7.03386e-05	0.0128743	up	chr2:177103564-177106488:-	mCG112779 [Mus musculus]
ENSMUSG00000020423	236.993	113.709	1.05949	4.31223e-05	0.0086473	up	chr1:134075170-134079120:-	protein BTG2 [Mus musculus]
ENSMUSG00000079480	346.94	161.102	1.10671	8.4684e-05	0.0151941	up	chrX:102119447-102127669:+	PREDICTED: peptidyl-prolyl cis-trans isomerase NIMA-interacting 4 isoform X2 [Mesocricetus auratus]
ENSMUSG00000021250	310.227	144.98	1.09747	1.67952e-09	1.1451e-06	up	chr12:85473890-85477273:+	proto-oncogene c-Fos [Mus musculus]
ENSMUSG00000046167	102.288	38.732	1.40104	3.67552e-07	0.000138968	up	chr9:54286486-54341786:+	gliomedin [Mus musculus]
ENSMUSG00000038690	3674.29	1835.2	1.00153	4.35777e-21	9.14194e-18	up	chr5:145183698-145192062:-	rCG42655, isoform CRA_b [Rattus norvegicus]
ENSMUSG00000042541	787.853	310.104	1.34518	8.23535e-22	2.04177e-18	up	chr6:6557294-6578663:-	PREDICTED: 26S proteasome complex subunit DSS1 [Pteropus alecto]
ENSMUSG00000046330	4708.86	1883.59	1.32189	0.00016469	0.0259619	up	chr1:72711260-72713809:+	mCG7661 [Mus musculus]
ENSMUSG00000065037	115.73	14.5086	2.99577	2.89699e-07	0.000116186	up	chr9:78175303-78175633:-	Nuclear prelamin A recognition factor [Myotis davidii]
ENSMUSG00000078877	140.571	14.4208	3.28508	1.22814e-28	4.78484e-25	up	chr2:176798612-176811223:+	novel KRAB box and zinc finger, C2H2 type domain containing protein [Mus musculus]
ENSMUSG00000078878	154.53	1.32265	6.86831	3.43535e-11	3.60342e-08	up	chr2:176708328-176721813:+	predicted gene, 100043387 [Mus musculus]
ENSMUSG00000076437	188.465	88.0881	1.09728	1.35195e-06	0.00040967	up	chr2:84669215-84670770:-	selenoprotein H [Mus musculus]
ENSMUSG00000106671	168.551	71.4399	1.23839	2.81181e-08	1.47469e-05	up	chr5:107254338-107256504:-	mCG1031093, partial [Mus musculus]
ENSMUSG00000015852	50.9879	123.031	-1.27079	0.000274158	0.0397703	down	chr3:87250758-87263738:-	Fc receptor-like S, scavenger receptor precursor [Mus musculus]
ENSMUSG00000035674	2332.68	781.014	1.57856	3.13504e-32	1.42498e-28	up	chr7:3617373-3620327:+	unnamed protein product [Mus musculus]
ENSMUSG00000096528	18.6657	1.97222	3.2425	0.00014623	0.0238802	up	chr18:3471630-3474315:+	unnamed protein product [Mus musculus]
ENSMUSG00000067017	13.7031	127.54	-3.21838	6.07003e-09	3.67871e-06	down	chr1:105455971-105458829:+	unnamed protein product [Mus musculus]
ENSMUSG00000016427	496.355	240.941	1.04269	6.20639e-11	6.04502e-08	up	chrX:37187588-37191163:-	PREDICTED: NADH dehydrogenase [ubiquinone] 1 alpha subcomplex subunit 1 [Rattus norvegicus]
ENSMUSG00000073702	5427.54	2595.66	1.0642	3.01743e-25	9.14348e-22	up	chr1:39367842-39371911:+	mCG49427 [Mus musculus]
ENSMUSG00000031762	6084.57	1634.59	1.89623	1.76287e-50	1.60256e-46	up	chr8:94172618-94173567:+	metallothionein 2, partial [Mus musculus]
ENSMUSG00000031765	10610	4072.82	1.38133	9.6431e-46	6.57466e-42	up	chr8:94179089-94180325:+	metallothionein 1, isoform CRA_a, partial [Mus musculus]
ENSMUSG00000033036	0	22.7539	#NAME?	5.81961e-09	3.6071e-06	down	chr5:43913144-43913917:+	mCG4207, isoform CRA_b, partial [Mus musculus]
ENSMUSG00000071415	3205.1	1495.43	1.09981	1.0136e-07	4.68522e-05	up	chr11:97777527-97782437:-	PREDICTED: 60S ribosomal protein L23 [Chlorocebus sabaeus]
ENSMUSG00000035383	176.082	57.2833	1.62006	3.43025e-11	3.60342e-08	up	chr10:88091072-88092375:+	pro-MCH preproprotein [Mus musculus]
ENSMUSG00000090733	6894.88	2150.98	1.68053	2.2096e-05	0.00485969	up	chr3:90212522-90213651:-	PREDICTED: 40S ribosomal protein S27-like [Otolemur garnettii]
ENSMUSG00000030255	63.1042	136.559	-1.11371	0.000144627	0.0238802	down	chr6:145931641-145965223:+	sarcospan isoform 1 [Mus musculus]
ENSMUSG00000060743	1522.63	574.745	1.40557	8.2304e-12	9.35248e-09	up	chr1:180800832-180813943:-	PREDICTED: LOW QUALITY PROTEIN: histone H3.3C isoform X1 [Mus musculus]
ENSMUSG00000094786	134.227	46.2254	1.53792	7.62794e-10	5.94369e-07	up	chr2:177498215-177509763:+	mCG112779 [Mus musculus]
ENSMUSG00000106173	508.568	221.303	1.20042	0.000160656	0.0254733	up	chr5:30759032-30760477:+	mCG140644, isoform CRA_a [Mus musculus]
ENSMUSG00000079435	2370.51	954.532	1.31233	3.23974e-15	4.90857e-12	up	chrX:134585654-134588062:+	PREDICTED: 60S ribosomal protein L36a [Tarsius syrichta]
ENSMUSG00000078880	38.5466	0	Inf	1.21471e-16	2.07047e-13	up	chr2:176613364-176636344:-	KRAB box and zinc finger, C2H2 type domain containing [Mus musculus]
ENSMUSG00000078886	146.4	32.1621	2.18648	1.075e-09	7.71508e-07	up	chr2:175965331-175980303:+	KRAB box and zinc finger, C2H2 type domain containing [Mus musculus]
ENSMUSG00000020992	123.404	61.0452	1.01544	0.000327388	0.0460233	up	chr12:69790288-69840479:+	unnamed protein product [Mus musculus]
ENSMUSG00000022820	1753.87	793.28	1.14464	9.47441e-05	0.0166701	up	chr16:37647170-37654453:-	NADH dehydrogenase [ubiquinone] 1 beta subcomplex subunit 4 [Mus musculus]
ENSMUSG00000024208	1716.24	619.007	1.47122	1.19814e-05	0.00286513	up	chr17:27122663-27133916:-	ubiquinol-cytochrome-c reductase complex assembly factor 2 [Mus musculus]
ENSMUSG00000062006	1812.46	775.642	1.22449	5.57165e-26	1.89937e-22	up	chr3:130726831-130730398:-	PREDICTED: LOW QUALITY PROTEIN: 60S ribosomal protein L34 [Saimiri boliviensis boliviensis]
ENSMUSG00000025362	6821.21	3334.26	1.03266	1.87897e-24	5.12432e-21	up	chr10:128624530-128626506:-	PREDICTED: 40S ribosomal protein S26-like [Rattus norvegicus]
ENSMUSG00000054027	280.154	849.899	-1.60107	2.70804e-06	0.000785676	down	chr10:86779005-86838389:+	5'-nucleotidase domain-containing protein 3 [Mus musculus]
ENSMUSG00000074735	66.1701	16.089	2.0401	3.15065e-05	0.00654635	up	chr2:150254518-150255591:-	PREDICTED: zinc finger protein 431-like [Mus musculus]
ENSMUSG00000043091	372.689	31.2274	3.57709	3.15532e-45	1.72104e-41	up	chr15:99029891-99038105:+	Tubulin alpha-1C chain [Fukomys damarensis]
ENSMUSG00000097736	22.1452	95.1153	-2.10269	8.60675e-06	0.00217336	down	chr9:122572497-122679596:+	mCG145127, partial [Mus musculus]
ENSMUSG00000000740	8493.71	3799.31	1.16066	1.02308e-08	5.69419e-06	up	chr8:123102350-123105244:+	60S ribosomal protein L13 [Mus musculus]
ENSMUSG00000091400	25.7778	131.638	-2.35237	4.79236e-05	0.00933552	down	chr14:6965449-6973818:-	PREDICTED: LOW QUALITY PROTEIN: uncharacterized protein Gm9603 [Mus musculus]
ENSMUSG00000098234	274.551	128.919	1.09062	7.39197e-06	0.00190961	up	chr1:9941959-9944118:-	mCG146162, partial [Mus musculus]
ENSMUSG00000066362	333.108	151.606	1.13566	5.25505e-10	4.3429e-07	up	chr8:87047689-87048226:+	PREDICTED: 40S ribosomal protein S13 [Equus caballus]
ENSMUSG00000026032	1125.04	426.72	1.39862	1.59541e-07	6.69385e-05	up	chr1:58586384-58595964:+	NADH dehydrogenase [ubiquinone] 1 beta subcomplex subunit 3 [Mus musculus]
ENSMUSG00000078784	571.794	284.591	1.00661	6.83419e-05	0.0125934	up	chr3:14606284-14611285:-	PREDICTED: uncharacterized protein C8orf59 homolog isoform X1 [Mus musculus]
ENSMUSG00000086290	275.68	136.291	1.0163	1.05966e-06	0.000329969	up	chr4:132308678-132311024:+	mCG16251, isoform CRA_a [Mus musculus]
ENSMUSG00000059534	2298.07	1027.48	1.16131	4.07326e-07	0.000146166	up	chr11:4701973-4704342:-	PREDICTED: cytochrome b-c1 complex subunit 9-like isoform 1 [Ceratotherium simum simum]
ENSMUSG00000084786	2416.46	1116.58	1.11381	1.37964e-13	1.88127e-10	up	chr9:20642878-20647140:+	ubiquitin-like protein 5 isoform 1 [Mus musculus]
ENSMUSG00000045996	101.096	46.8844	1.10854	8.62867e-05	0.0153805	up	chr15:36174010-36177010:+	mCG145114, partial [Mus musculus]
ENSMUSG00000027014	10975.4	4918.01	1.15813	2.1407e-05	0.00474643	up	chr2:77881159-77946375:-	pre-mRNA-splicing factor CWC22 homolog isoform 1 [Mus musculus]
ENSMUSG00000040564	57.5455	20.5807	1.48341	0.000149888	0.0243318	up	chr7:19689484-19692658:-	apolipoprotein C-I precursor [Mus musculus]
ENSMUSG00000064372	1794.94	733.249	1.29156	0.000115107	0.0194982	up	chrMT:15356-15422:-	.
ENSMUSG00000063882	1646.56	770.369	1.09583	2.03439e-07	8.40634e-05	up	chr4:116066965-116075071:-	cytochrome b-c1 complex subunit 6, mitochondrial [Mus musculus]
ENSMUSG00000092072	62.6255	17.9748	1.80077	4.87126e-06	0.00132849	up	chr3:106034664-106035092:+	uncharacterized protein C8orf59 homolog [Mus musculus]
ENSMUSG00000074527	301.589	0.329666	9.83736	3.57556e-101	9.75127e-97	up	chr2:176892509-176927809:-	PREDICTED: LOW QUALITY PROTEIN: zinc finger protein 431-like isoform X1 [Mus musculus]
ENSMUSG00000046432	2949.76	1412.96	1.06188	2.88988e-05	0.00610951	up	chrX:136270253-136271978:+	unnamed protein product [Mus musculus]
ENSMUSG00000024902	981.609	420.009	1.22473	4.84909e-14	6.96024e-11	up	chr19:4962306-4966995:+	39S ribosomal protein L11, mitochondrial [Mus musculus]
ENSMUSG00000089756	88.7568	11.4867	2.9499	5.1974e-17	9.44956e-14	up	chr2:175918881-175931100:-	KRAB box and zinc finger C2H2 type domain containing protein isoform 1 [Mus musculus]
ENSMUSG00000030157	87.6857	34.1199	1.36173	2.49383e-05	0.00539776	up	chr6:129180615-129186534:+	C-type lectin domain family 2 member D [Mus musculus]
ENSMUSG00000042737	393.143	196.151	1.00309	5.62679e-09	3.56869e-06	up	chr3:89259358-89267079:+	PREDICTED: dolichol-phosphate mannosyltransferase subunit 3-like [Rattus norvegicus]
ENSMUSG00000043889	0	16.9364	#NAME?	1.14395e-06	0.000350539	down	chr13:81064684-81065803:+	PREDICTED: actin, cytoplasmic 2 isoform X1 [Colobus angolensis palliatus]
ENSMUSG00000079641	943.382	398.863	1.24195	0.000313144	0.0447124	up	chrX:37082520-37085402:-	mCG146274, partial [Mus musculus]
ENSMUSG00000078870	515.991	107.614	2.26149	2.1695e-21	4.93054e-18	up	chr2:177183453-177206421:-	KRAB box and zinc finger, C2H2 type domain containing [Mus musculus]
ENSMUSG00000078879	23.3888	0	Inf	3.85114e-11	3.88993e-08	up	chr2:176670522-176719085:+	KRAB box and zinc finger C2H2 type domain containing protein isoform 1 [Mus musculus]
ENSMUSG00000047721	1050.73	491.05	1.09745	9.50786e-11	8.36446e-08	up	chr7:126695401-126699798:+	GIY-YIG domain containing 2, isoform CRA_d, partial [Mus musculus]
ENSMUSG00000044254	12.0515	43.9098	-1.86533	4.23512e-05	0.00855556	down	chr4:106442329-106464329:-	convertase subtilisin precursor [Mus musculus]
ENSMUSG00000026385	2931.07	1257.09	1.22133	2.97882e-07	0.000117737	up	chr1:120113280-120121078:-	acyl-CoA-binding protein isoform 1 [Mus musculus]
ENSMUSG00000083380	379.236	111.016	1.77234	1.72473e-05	0.00402024	up	chr15:73809507-73809896:-	NADH dehydrogenase [ubiquinone] 1 beta subcomplex subunit 4 [Mus musculus]
ENSMUSG00000078897	25.5838	0	Inf	3.90191e-12	4.83696e-09	up	chr2:175422300-175435807:-	KRAB box and zinc finger, C2H2 type domain containing [Mus musculus]
ENSMUSG00000078898	47.2799	0.9872	5.58174	4.19056e-18	8.1632e-15	up	chr2:175372436-175384201:+	KRAB box and zinc finger C2H2 type domain containing protein isoform 1 [Mus musculus]
ENSMUSG00000078899	1420.08	372.704	1.92987	1.75468e-56	2.39268e-52	up	chr2:175321955-175338197:-	KRAB box and zinc finger, C2H2 type domain containing [Mus musculus]
ENSMUSG00000082765	19.9371	0	Inf	1.05266e-09	7.71508e-07	up	chr2:177125463-177127709:-	PREDICTED: zinc finger protein 120-like, partial [Mus musculus]
