# Supplementary material for: Excess Folic Acid Supplementation Before and During Pregnancy and Lactation Activates Fos Gene Expression and Alters Behaviors in Male Mouse Offspring
Source: Front Neurosci. 2019 Apr 5;13:313. doi: 10.3389/fnins.2019.00313 (PMC6460239; doi:10.3389/fnins.2019.00313)
Supplement: Supplementary file 7 [file Table_6.XLS]

## Sheet: 1
Table S6. Transcriptional fold change of 24 differentially expressed genes in P21 MFA at P5m compared to Control and HFA
Gene Symbol	Ensembl ID	Fold change		Adjuted p-value
		Log2(MFA/Con)	Log2(MFA/HFA)	MFA vs Con	MFA vs HFA
Angptl4	ENSMUSG00000002289	0.0232954	0.303363	1	1
Apold1	ENSMUSG00000090698	0.472103	0.106816	1	1
Arc	ENSMUSG00000022602	0.793679	-0.155067	0.0036218	1
Avp	ENSMUSG00000037727	0.0493504	-0.208551	1	1
B230217O12Rik	ENSMUSG00000097785	0.479356	0.241015	1	1
BC006965	ENSMUSG00000041674	0.45177	0.467432	1	1
Chrna6	ENSMUSG00000031491	-0.255127	-0.584526	1	1
Egr2	ENSMUSG00000037868	0.357761	-0.43338	1	1
Fkbpl	ENSMUSG00000033739	-0.00978899	-0.299995	1	1
Fos	ENSMUSG00000021250	0.495603	-0.598905	1	1
Gm6356	ENSMUSG00000091400	-0.191363	2.16357	1	0.646935
Maff	ENSMUSG00000042622	-0.1761	0.0651914	0.767377	1
Ngfr	ENSMUSG00000000120	0.00162447	0.288478	1	1
Nt5dc3	ENSMUSG00000054027	-0.476076	1.12682	1	0.176395
Otoa	ENSMUSG00000034990	-0.684417	-0.965538	1	1
Otp	ENSMUSG00000021685	0.45579	-0.0579488	1	1
Oxt	ENSMUSG00000027301	0.222993	0.0281152	1	1
Rpl26	ENSMUSG00000060938	-0.0645784	0.441076	1	1
Sik1	ENSMUSG00000024042	0.44894	0.0132125	1	1
Slc18a2	ENSMUSG00000025094	0.195205	-0.0924117	1	1
Slc6a3	ENSMUSG00000021609	0.789122	-0.529851	1	1
Terc	ENSMUSG00000064796	NA	NA	NA	NA
Th	ENSMUSG00000000214	0.563661	-0.645491	1	1
Zfp691	ENSMUSG00000045268	0.0749854	-0.307868	1	1
