# Supplementary material for: Excess Folic Acid Supplementation Before and During Pregnancy and Lactation Activates Fos Gene Expression and Alters Behaviors in Male Mouse Offspring
Source: Front Neurosci. 2019 Apr 5;13:313. doi: 10.3389/fnins.2019.00313 (PMC6460239; doi:10.3389/fnins.2019.00313)
Supplement: Supplementary file 8 [file Table_7.XLS]

## Sheet: Sheet1
Table S7. PCR primer sequences
cDNA primers (qRT-PCR)
Gene	Forward sequence	Reverse sequence	Template length
Fos	CGGGTTTCAACGCCGACTA	TTGGCACTAGAGACGGACAGA	166 bp
Egr2	CCCCAATGGTGAACTGGGAG	GCGAAGCTACTCGGATACGG	123 bp
Maff	TCTGCGAAAATGGCTGTGGA	TAGCCGCGGTTCTTGAGTG	200 bp
Sik1	GGGAGGTCCAGCTCATGAAA	CGTTTTCACTCAAGTGCCCG	156 bp
Apold1	CCGTCCTGAAGGCCAAGATT	AGAAAAACAACGCTGCGTCC	168 bp
Angptl4	GGGGACCTTAACTGTGCCAA	CTGCAGAGGATAGTAGCGGC	165 bp
GAPDH	AGGTCGGTGT GAACGGATTTG	TGTAGACCATGTAGTTGAGGTCA	123 bp
Bisulfite sequencing primers
Gene	Forward sequence	Reverse sequence	Template length
Fos promoter	TAGGGAATGTAAAAATAGTAAGTGG	ATACAAAACCACAAACCTACCTC	375 bp
